# Supplementary material for: SEMA: Antigen B-cell conformational epitope prediction using deep transfer learning
Source: Front Immunol. 2022 Sep 15;13:960985. doi: 10.3389/fimmu.2022.960985 (PMC9523212; doi:10.3389/fimmu.2022.960985)
Supplement: Supplementary file 2 [file Table_1.xlsx]

## Sheet: Table S1
Table S1. Prediction results of peer methods, SEMA-1D and SEMA 3-D and test set classification for different radii. In test set -100 value means that with residue was ignored in metric calculations.
AA characteristic					Peer methods prediction					SEMA prediction		Test set binary classification
pdb_id	chain	resi_pos	resi_aa	resi_key	SEPPA3.0	ElliPro	PEPITO	Discotope2.0	Bepipred2.0	SEMA-1D	SEMA-3D	R1=4.5; R2=12	R1=4.5; R2=14	R1=4.5; R2=16	R1=6.0; R2=12	R1=6.0; R2=14	R1=6.0; R2=16	R1=8.0; R2=12	R1=8.0; R2=14	R1=8.0; R2=16	R1=4.5;R2=Inf	R1=6.0;R2=Inf	R1=8.0;R2=Inf
7BSC_A	A	176	ASP	('176', 'ASP', 'A')	0.182	0.955	1.02	-7.28573	0.264667	0.343062	1.54468	-100	-100	-100	-100	-100	-100	-100	-100	-100	0	0	0
7BSC_A	A	177	VAL	('177', 'VAL', 'A')	0.189	0.932	0.88	-9.57173	0.325111	0.224963	1.94373	-100	-100	-100	-100	-100	-100	-100	-100	-100	0	0	0
7BSC_A	A	178	PHE	('178', 'PHE', 'A')	0.198	0.842	0.55	-10.9903	0.381	0.260064	2.17197	-100	-100	-100	-100	-100	-100	-100	-100	-100	0	0	0
7BSC_A	A	179	CYS	('179', 'CYS', 'A')	0.178	0.672	-0.08	-14.7058	0.411444	0.240694	1.59311	-100	-100	-100	-100	-100	-100	-100	-100	-100	0	0	0
7BSC_A	A	180	ASP	('180', 'ASP', 'A')	0.15	0.898	0.5	-12.4847	0.452333	0.406691	2.04361	-100	-100	-100	-100	-100	-100	-100	-100	-100	0	0	0
7BSC_A	A	181	SER	('181', 'SER', 'A')	0.157	0.842	0.42	-12.1892	0.431667	0.289137	2.19261	-100	-100	-100	-100	-100	-100	-100	-100	-100	0	0	0
7BSC_A	A	182	LYS	('182', 'LYS', 'A')	0.154	0.983	0.99	-9.11293	0.421778	0.466891	2.53551	-100	-100	-100	-100	-100	-100	-100	-100	-100	0	0	0
7BSC_A	A	183	LEU	('183', 'LEU', 'A')	0.156	0.898	0.77	-8.99356	0.402556	0.391662	2.14551	-100	-100	-100	-100	-100	-100	-100	-100	-100	0	0	0
7BSC_A	A	184	MET	('184', 'MET', 'A')	0.16	0.61	0.24	-13.818	0.393	0.399422	1.32361	-100	-100	-100	-100	-100	-100	-100	-100	-100	0	0	0
7BSC_A	A	185	SER	('185', 'SER', 'A')	0.145	0.61	0.59	-11.4066	0.398	0.405476	1.67937	-100	-100	-100	-100	-100	-100	-100	-100	-100	0	0	0
7BSC_A	A	186	ALA	('186', 'ALA', 'A')	0.146	0.61	0.4	-9.91456	0.393889	0.357577	1.57034	-100	-100	-100	-100	-100	-100	-100	-100	-100	0	0	0
7BSC_A	A	187	ALA	('187', 'ALA', 'A')	0.134	0.672	0.92	-7.61144	0.391889	0.40453	1.9053	-100	-100	-100	-100	-100	-100	-100	-100	-100	0	0	0
7BSC_A	A	188	ILE	('188', 'ILE', 'A')	0.127	0.802	0.94	-8.20322	0.422333	0.44925	2.04597	-100	-100	-100	-100	-100	-100	-100	-100	-100	0	0	0
7BSC_A	A	189	LYS	('189', 'LYS', 'A')	0.17	0.983	1.36	-5.08667	0.424556	0.735665	1.95067	-100	-100	-100	-100	-100	-100	-100	-100	-100	0	0	0
7BSC_A	A	190	ASP	('190', 'ASP', 'A')	0.192	0.994	1.48	-4.64167	0.429889	0.70951	2.20623	-100	-100	-100	-100	-100	-100	-100	-100	-100	0	0	0
7BSC_A	A	191	ASN	('191', 'ASN', 'A')	0.159	0.932	1.32	-6.214	0.440778	0.692381	2.03622	-100	-100	-100	-100	-100	-100	-100	-100	-100	0	0	0
7BSC_A	A	192	ARG	('192', 'ARG', 'A')	0.155	0.78	1.02	-8.97867	0.455	0.787998	1.69842	-100	-100	-100	-100	-100	-100	-100	-100	-100	0	0	0
7BSC_A	A	193	ALA	('193', 'ALA', 'A')	0	0.429	0.61	-12.0079	0.467333	0.577434	0.951172	-100	-100	-100	-100	-100	-100	-100	-100	-100	0	0	0
7BSC_A	A	194	VAL	('194', 'VAL', 'A')	0.138	0.429	0.56	-13.1868	0.458	0.601924	1.39459	-100	-100	-100	-100	-100	-100	-100	-100	-100	0	0	0
7BSC_A	A	195	HIS	('195', 'HIS', 'A')	0.151	0.232	-0.15	-13.045	0.452889	0.686893	0.682512	-100	-100	-100	-100	-100	-100	-100	-100	-100	0	0	0
7BSC_A	A	196	ALA	('196', 'ALA', 'A')	0.129	0.469	0.18	-14.3289	0.444222	0.528769	1.47986	-100	-100	-100	-100	-100	-100	-100	-100	-100	0	0	0
7BSC_A	A	197	ASP	('197', 'ASP', 'A')	0.15	0.565	-0.12	-14.9984	0.429889	0.602261	1.00018	-100	-100	-100	-100	-100	-100	-100	-100	-100	0	0	0
7BSC_A	A	198	MET	('198', 'MET', 'A')	0.157	0.876	0.48	-13.0022	0.423222	0.565615	1.61435	-100	-100	-100	-100	-100	-100	-100	-100	-100	0	0	0
7BSC_A	A	199	GLY	('199', 'GLY', 'A')	0.158	0.469	0.15	-12.243	0.437778	0.516812	1.17607	-100	-100	-100	-100	-100	-100	-100	-100	-100	0	0	0
7BSC_A	A	200	TYR	('200', 'TYR', 'A')	0.155	0.198	-0.38	-14.4512	0.408111	0.628468	0.712409	-100	-100	-100	-100	-100	-100	-100	-100	-100	0	0	0
7BSC_A	A	201	TRP	('201', 'TRP', 'A')	0.153	0.429	0.18	-13.4183	0.391444	0.555645	1.25814	-100	-100	-100	-100	-100	-100	-100	-100	-100	0	0	0
7BSC_A	A	202	ILE	('202', 'ILE', 'A')	0.152	0.096	-0.08	-12.9029	0.400667	0.473962	0.613729	-100	-100	-100	-100	-100	-100	-100	-100	-100	0	0	0
7BSC_A	A	203	GLU	('203', 'GLU', 'A')	0.137	0.316	0.49	-13.314	0.380667	0.564279	1.19766	-100	-100	-100	-100	-100	-100	-100	-100	-100	0	0	0
7BSC_A	A	204	SER	('204', 'SER', 'A')	0.166	0.316	0.44	-9.53456	0.392444	0.57676	0.959315	-100	-100	-100	-100	-100	-100	-100	-100	-100	0	0	0
7BSC_A	A	205	ALA	('205', 'ALA', 'A')	0.178	0.565	0.96	-10.6154	0.381556	0.486413	1.65149	-100	-100	-100	-100	-100	-100	-100	-100	-100	0	0	0
7BSC_A	A	206	LEU	('206', 'LEU', 'A')	0.181	0.876	1.24	-7.66467	0.389889	0.596264	2.26366	-100	-100	-100	-100	-100	-100	-100	-100	-100	0	0	0
7BSC_A	A	207	ASN	('207', 'ASN', 'A')	0.185	0.842	1.26	-5.09789	0.41	0.634544	2.32929	-100	-100	-100	-100	-100	-100	-100	-100	-100	0	0	0
7BSC_A	A	208	ASP	('208', 'ASP', 'A')	0.203	0.972	1.61	-3.89178	0.402667	0.58976	2.29764	-100	-100	-100	-100	-100	-100	-100	-100	-100	0	0	0
7BSC_A	A	209	THR	('209', 'THR', 'A')	0.185	0.78	1.31	-3.79356	0.431444	0.536818	2.15804	-100	-100	-100	-100	-100	-100	-100	-100	-100	0	0	0
7BSC_A	A	210	TRP	('210', 'TRP', 'A')	0.177	0.672	0.95	-6.32944	0.456444	0.655513	1.86741	-100	-100	-100	-100	-100	-100	-100	-100	-100	0	0	0
7BSC_A	A	211	LYS	('211', 'LYS', 'A')	0.155	0.316	0.7	-7.79333	0.453556	0.696029	1.41645	-100	-100	-100	-100	-100	-100	-100	-100	-100	0	0	0
7BSC_A	A	212	ILE	('212', 'ILE', 'A')	0	0.04	0.08	-12.3612	0.481444	0.517244	0.671689	-100	-100	-100	-100	-100	-100	-100	-100	-100	0	0	0
7BSC_A	A	213	GLU	('213', 'GLU', 'A')	0.143	0.232	0.55	-11.3661	0.468889	0.597128	1.41762	-100	-100	-100	-100	-100	-100	-100	-100	-100	0	0	0
7BSC_A	A	214	LYS	('214', 'LYS', 'A')	0.124	0.198	0.54	-12.2827	0.487444	0.666928	1.41014	-100	-100	-100	-100	-100	-100	-100	-100	-100	0	0	0
7BSC_A	A	215	ALA	('215', 'ALA', 'A')	0	0.04	-0.21	-14.0767	0.479667	0.461653	0.517634	-100	-100	-100	-100	-100	-100	-100	-100	-100	0	0	0
7BSC_A	A	216	SER	('216', 'SER', 'A')	0.14	0.232	0.32	-14.2994	0.473667	0.487095	1.213	-100	-100	-100	-100	-100	-100	-100	-100	-100	0	0	0
7BSC_A	A	217	PHE	('217', 'PHE', 'A')	0.148	0.113	-0.14	-15.1187	0.489	0.478045	0.713881	-100	-100	0	-100	-100	0	-100	-100	0	0	0	0
7BSC_A	A	218	ILE	('218', 'ILE', 'A')	0.138	0.672	0.6	-11.4782	0.483333	0.468706	1.28109	-100	0	0	-100	0	0	-100	0	0	0	0	0
7BSC_A	A	219	GLU	('219', 'GLU', 'A')	0.156	0.78	0.54	-11.5042	0.45	0.631325	1.37133	-100	-100	0	-100	-100	0	-100	-100	0	0	0	0
7BSC_A	A	220	VAL	('220', 'VAL', 'A')	0.174	0.373	0.08	-13.0437	0.455444	0.487127	0.80901	-100	-100	-100	-100	-100	-100	-100	-100	-100	0	0	0
7BSC_A	A	221	LYS	('221', 'LYS', 'A')	0.173	0.469	0.11	-11.9433	0.447556	0.624826	1.18243	-100	-100	-100	-100	-100	-100	-100	-100	-100	0	0	0
7BSC_A	A	222	SER	('222', 'SER', 'A')	0.186	0.734	0.66	-11.968	0.451222	0.49239	1.1517	-100	-100	-100	-100	-100	-100	-100	-100	-100	0	0	0
7BSC_A	A	223	CYS	('223', 'CYS', 'A')	0.191	0.61	0.33	-13.0242	0.467889	0.400919	1.21787	-100	-100	-100	-100	-100	-100	-100	-100	-100	0	0	0
7BSC_A	A	224	HIS	('224', 'HIS', 'A')	0.195	0.672	0.41	-14.0462	0.483222	0.609371	1.18836	-100	-100	-100	-100	-100	-100	-100	-100	-100	0	0	0
7BSC_A	A	225	TRP	('225', 'TRP', 'A')	0.159	0.316	-0.27	-15.676	0.491778	0.544706	0.842009	-100	-100	-100	-100	-100	-100	-100	-100	-100	0	0	0
7BSC_A	A	226	PRO	('226', 'PRO', 'A')	0.155	0.61	0.33	-11.9644	0.491111	0.56065	1.34649	-100	-100	-100	-100	-100	-100	-100	-100	-100	0	0	0
7BSC_A	A	227	LYS	('227', 'LYS', 'A')	0.145	0.734	0.73	-7.93159	0.506111	0.647472	1.59397	-100	-100	-100	-100	-100	-100	-100	-100	-100	0	0	0
7BSC_A	A	228	SER	('228', 'SER', 'A')	0.173	0.802	0.9	-6.35478	0.562778	0.57279	1.98221	-100	-100	-100	-100	-100	-100	-100	-100	-100	0	0	0
7BSC_A	A	229	HIS	('229', 'HIS', 'A')	0.132	0.672	0.36	-9.58744	0.562111	0.578521	1.57606	-100	-100	-100	-100	-100	-100	-100	-100	-100	0	0	0
7BSC_A	A	230	THR	('230', 'THR', 'A')	0.134	0.469	0.37	-9.54944	0.572111	0.538535	1.00254	-100	-100	-100	-100	-100	-100	-100	-100	-100	0	0	0
7BSC_A	A	231	LEU	('231', 'LEU', 'A')	0.146	0.537	0.68	-8.69444	0.595	0.514317	1.40422	-100	-100	-100	-100	-100	-100	-100	-100	-100	0	0	0
7BSC_A	A	232	TRP	('232', 'TRP', 'A')	0.141	0.672	0.86	-6.40367	0.597667	0.548329	1.76559	-100	-100	-100	-100	-100	-100	-100	-100	-100	0	0	0
7BSC_A	A	233	SER	('233', 'SER', 'A')	0.137	0.672	0.95	-7.69689	0.616111	0.497875	1.50148	-100	-100	-100	-100	-100	-100	-100	-100	-100	0	0	0
7BSC_A	A	234	ASN	('234', 'ASN', 'A')	0.157	0.876	1.48	-6.67011	0.612778	0.529842	2.0168	-100	-100	-100	-100	-100	-100	-100	-100	-100	0	0	0
7BSC_A	A	235	GLY	('235', 'GLY', 'A')	0.16	0.842	1.46	-6.10678	0.632778	0.411149	1.86366	-100	-100	-100	-100	-100	-100	-100	-100	-100	0	0	0
7BSC_A	A	236	VAL	('236', 'VAL', 'A')	0.151	0.61	0.88	-8.55756	0.649778	0.453196	1.32738	-100	-100	-100	-100	-100	-100	-100	-100	-100	0	0	0
7BSC_A	A	237	LEU	('237', 'LEU', 'A')	0.15	0.734	1.29	-8.03611	0.614556	0.572342	1.6104	-100	-100	-100	-100	-100	-100	-100	-100	-100	0	0	0
7BSC_A	A	238	GLU	('238', 'GLU', 'A')	0.141	0.61	1.22	-8.38289	0.604111	0.529557	1.37433	-100	-100	-100	-100	-100	-100	-100	-100	-100	0	0	0
7BSC_A	A	239	SER	('239', 'SER', 'A')	0.129	0.469	1.46	-6.41733	0.580556	0.379212	1.34311	-100	-100	-100	-100	-100	-100	-100	-100	-100	0	0	0
7BSC_A	A	240	GLU	('240', 'GLU', 'A')	0.099	0.373	1.04	-6.12856	0.550667	0.568694	1.29832	-100	-100	-100	-100	-100	-100	-100	-100	-100	0	0	0
7BSC_A	A	241	MET	('241', 'MET', 'A')	0	0.192	0.64	-8.48133	0.543889	0.380123	0.756381	-100	-100	-100	-100	-100	-100	-100	-100	-100	0	0	0
7BSC_A	A	242	ILE	('242', 'ILE', 'A')	0	0.017	0.2	-8.968	0.530444	0.423802	0.28301	-100	-100	-100	-100	-100	-100	-100	-100	-100	0	0	0
7BSC_A	A	243	ILE	('243', 'ILE', 'A')	0	0.034	-0.14	-11.0581	0.526778	0.43725	0.165478	-100	-100	-100	-100	-100	-100	-100	-100	-100	0	0	0
7BSC_A	A	244	PRO	('244', 'PRO', 'A')	0.15	0.113	0.47	-10.3549	0.504111	0.385542	0.376911	-100	-100	-100	-100	-100	-100	-100	-100	-100	0	0	0
7BSC_A	A	245	LYS	('245', 'LYS', 'A')	0.178	0.537	0.59	-9.74289	0.482222	0.624386	0.731202	-100	-100	-100	-100	-100	-100	-100	-100	-100	0	0	0
7BSC_A	A	246	ASN	('246', 'ASN', 'A')	0.167	0.469	0.76	-9.8401	0.488667	0.571138	0.672931	-100	-100	-100	-100	-100	-100	-100	-100	-100	0	0	0
7BSC_A	A	247	PHE	('247', 'PHE', 'A')	0.163	0.232	0.03	-9.9076	0.500556	0.472914	0.474383	-100	-100	-100	-100	-100	-100	-100	-100	-100	0	0	0
7BSC_A	A	248	ALA	('248', 'ALA', 'A')	0	0.198	-0.2	-12.8061	0.526222	0.400383	0.28502	-100	-100	-100	-100	-100	-100	-100	-100	-100	0	0	0
7BSC_A	A	249	GLY	('249', 'GLY', 'A')	0	0.158	-0.13	-11.6291	0.561	0.388189	0.168051	-100	-100	-100	-100	-100	-100	-100	-100	-100	0	0	0
7BSC_A	A	250	PRO	('250', 'PRO', 'A')	0.115	0.158	-0.13	-11.4951	0.563778	0.51816	0.226047	-100	-100	-100	-100	-100	-100	-100	-100	-100	0	0	0
7BSC_A	A	251	VAL	('251', 'VAL', 'A')	0.156	0.429	0.6	-12.6457	0.571667	0.339289	0.792024	-100	-100	-100	-100	-100	-100	-100	-100	-100	0	0	0
7BSC_A	A	252	SER	('252', 'SER', 'A')	0	0.232	0.43	-11.522	0.601889	0.38392	0.503957	-100	-100	-100	-100	-100	-100	-100	-100	-100	0	0	0
7BSC_A	A	253	GLN	('253', 'GLN', 'A')	0.122	0.537	1.04	-9.18067	0.628	0.421141	1.10494	-100	-100	-100	-100	-100	-100	-100	-100	-100	0	0	0
7BSC_A	A	254	HIS	('254', 'HIS', 'A')	0.127	0.288	0.45	-11.5384	0.653111	0.555182	0.721258	-100	-100	-100	-100	-100	-100	-100	-100	-100	0	0	0
7BSC_A	A	255	ASN	('255', 'ASN', 'A')	0.151	0.04	0.19	-11.505	0.661889	0.48295	0.315431	-100	-100	-100	-100	-100	-100	-100	-100	-100	0	0	0
7BSC_A	A	256	TYR	('256', 'TYR', 'A')	0.131	0.232	0.67	-6.91056	0.676667	0.51718	0.911594	-100	-100	-100	-100	-100	-100	-100	-100	-100	0	0	0
7BSC_A	A	257	ARG	('257', 'ARG', 'A')	0.101	0.158	0.35	-8.54589	0.688556	0.652277	0.901892	-100	-100	-100	-100	-100	-100	-100	-100	-100	0	0	0
7BSC_A	A	258	PRO	('258', 'PRO', 'A')	0.084	0.373	0.75	-7.44478	0.679444	0.519934	1.41174	-100	-100	-100	-100	-100	-100	-100	-100	-100	0	0	0
7BSC_A	A	259	GLY	('259', 'GLY', 'A')	0.054	0.288	0.24	-10.6102	0.679222	0.448249	1.26521	-100	-100	-100	-100	-100	-100	-100	-100	-100	0	0	0
7BSC_A	A	260	TYR	('260', 'TYR', 'A')	0.076	0.062	0.05	-10.92	0.679444	0.545097	0.842078	-100	-100	-100	-100	-100	-100	-100	-100	-100	0	0	0
7BSC_A	A	261	HIS	('261', 'HIS', 'A')	0.073	0.288	0.83	-8.91444	0.668556	0.578135	0.972033	-100	-100	-100	-100	-100	-100	-100	-100	-100	0	0	0
7BSC_A	A	262	THR	('262', 'THR', 'A')	0.092	0.158	0.8	-8.36078	0.639556	0.488185	0.708479	-100	-100	-100	-100	-100	-100	-100	-100	-100	0	0	0
7BSC_A	A	263	GLN	('263', 'GLN', 'A')	0	0.023	0.1	-10.4922	0.614556	0.622707	0.374278	-100	-100	-100	-100	-100	-100	-100	-100	-100	0	0	0
7BSC_A	A	264	THR	('264', 'THR', 'A')	0.089	0.232	0.99	-9.96233	0.616333	0.534251	0.695666	-100	-100	-100	-100	-100	-100	-100	-100	-100	0	0	0
7BSC_A	A	265	ALA	('265', 'ALA', 'A')	0.064	0.158	0.69	-10.0878	0.607333	0.523231	0.693326	-100	-100	-100	-100	-100	-100	-100	-100	-100	0	0	0
7BSC_A	A	266	GLY	('266', 'GLY', 'A')	0.08	0.062	-0.16	-12.4299	0.592	0.457031	0.220728	-100	-100	0	-100	-100	0	-100	-100	0	0	0	0
7BSC_A	A	267	PRO	('267', 'PRO', 'A')	0	0.096	-0.13	-14.4474	0.576889	0.514397	0.287424	0	0	0	0	0	0	0	0	0	0	0	0
7BSC_A	A	268	TRP	('268', 'TRP', 'A')	0.122	0.062	0.14	-13.2566	0.572667	0.587583	0.409837	-100	-100	0	-100	-100	0	-100	-100	0	0	0	0
7BSC_A	A	269	HIS	('269', 'HIS', 'A')	0.087	0.469	0.63	-9.79589	0.540889	0.531379	0.486567	0	0	0	0	0	0	0	0	0	0	0	0
7BSC_A	A	270	LEU	('270', 'LEU', 'A')	0.104	0.373	0.09	-13.1718	0.527778	0.481728	0.490674	0	0	0	0	0	0	0	0	0	0	0	0
7BSC_A	A	271	GLY	('271', 'GLY', 'A')	0.141	0.469	0.76	-10.4816	0.520667	0.39703	0.629727	0	0	0	0	0	0	0	0	0	0	0	0
7BSC_A	A	272	SER	('272', 'SER', 'A')	0.103	0.537	0.68	-11.839	0.513889	0.523315	0.860056	0	0	0	0	0	0	0	0	0	0	0	0
7BSC_A	A	273	LEU	('273', 'LEU', 'A')	0.118	0.113	-0.09	-14.6672	0.506	0.453587	0.389216	-100	0	0	-100	0	0	-100	0	0	0	0	0
7BSC_A	A	274	GLU	('274', 'GLU', 'A')	0.105	0.232	0.25	-10.9367	0.500556	0.590314	0.854258	-100	0	0	-100	0	0	-100	0	0	0	0	0
7BSC_A	A	275	MET	('275', 'MET', 'A')	0.12	0.006	-0.31	-15.1271	0.498667	0.400821	0.346761	-100	-100	0	-100	-100	0	-100	-100	0	0	0	0
7BSC_A	A	276	ASP	('276', 'ASP', 'A')	0.088	0.113	0.24	-12.3217	0.488778	0.509052	0.922928	-100	0	0	-100	0	0	-100	0	0	0	0	0
7BSC_A	A	277	PHE	('277', 'PHE', 'A')	0.079	0.062	-0.15	-14.0302	0.491333	0.403799	0.897893	-100	-100	0	-100	-100	0	-100	-100	0	0	0	0
7BSC_A	A	278	ASP	('278', 'ASP', 'A')	0.077	0.373	0.03	-12.6837	0.506889	0.41946	1.10849	0	0	0	0	0	0	0	0	0	0	0	0
7BSC_A	A	279	PHE	('279', 'PHE', 'A')	0.071	0.429	-0.34	-16.8372	0.505889	0.438804	1.47369	0	0	0	0	0	0	0	0	0	0	0	0
7BSC_A	A	280	CYS	('280', 'CYS', 'A')	0.044	0.288	-0.72	-17.4834	0.510444	0.434113	0.721578	0	0	0	0	0	0	1	1	1	0	0	1
7BSC_A	A	281	GLU	('281', 'GLU', 'A')	0.042	0.802	0.24	-12.3892	0.513222	0.552893	1.45133	1	1	1	1	1	1	1	1	1	1	1	1
7BSC_A	A	282	GLY	('282', 'GLY', 'A')	0.058	0.734	0.27	-12.5936	0.504333	0.354228	1.5869	1	1	1	1	1	1	1	1	1	1	1	1
7BSC_A	A	283	THR	('283', 'THR', 'A')	0.053	0.469	-0.71	-15.0094	0.494	0.412452	1.03697	0	0	0	1	1	1	1	1	1	0	1	1
7BSC_A	A	284	THR	('284', 'THR', 'A')	0.042	0.565	-0.27	-18.1023	0.474111	0.360697	1.63128	0	0	0	0	0	0	0	0	0	0	0	0
7BSC_A	A	285	VAL	('285', 'VAL', 'A')	0.059	0.373	-1.03	-24.7129	0.503444	0.225743	1.16712	0	0	0	0	0	0	0	0	0	0	0	0
7BSC_A	A	286	VAL	('286', 'VAL', 'A')	0.071	0.61	-0.36	-23.0137	0.481444	0.304635	1.9627	-100	0	0	-100	0	0	-100	0	0	0	0	0
7BSC_A	A	287	VAL	('287', 'VAL', 'A')	0.065	0.734	-0.18	-20.0469	0.474222	0.250628	2.16016	-100	-100	-100	-100	-100	-100	-100	-100	-100	0	0	0
7BSC_A	A	288	THR	('288', 'THR', 'A')	0.062	0.802	0.04	-17.2967	0.484444	0.442144	2.15399	-100	-100	-100	-100	-100	-100	-100	-100	-100	0	0	0
7BSC_A	A	289	GLU	('289', 'GLU', 'A')	0.068	0.932	0.56	-15.0772	0.505556	0.5301	2.4933	-100	-100	-100	-100	-100	-100	-100	-100	-100	0	0	0
7BSC_A	A	290	ASP	('290', 'ASP', 'A')	0.065	0.898	0.65	-11.1046	0.523889	0.620448	2.25336	-100	-100	-100	-100	-100	-100	-100	-100	-100	0	0	0
7BSC_A	A	291	CYS	('291', 'CYS', 'A')	0.065	0.61	-0.17	-17.0061	0.536111	0.566575	1.47978	-100	-100	-100	-100	-100	-100	-100	-100	-100	0	0	0
7BSC_A	A	292	GLY	('292', 'GLY', 'A')	0.053	0.565	0.16	-12.4306	0.545889	0.593164	1.36098	-100	-100	-100	-100	-100	-100	-100	-100	-100	0	0	0
7BSC_A	A	293	ASN	('293', 'ASN', 'A')	0.048	0.61	0.61	-12.7383	0.568	0.672423	1.43518	-100	-100	-100	-100	-100	-100	-100	-100	-100	0	0	0
7BSC_A	A	294	ARG	('294', 'ARG', 'A')	0.046	0.288	0.21	-10.9941	0.548111	0.833488	1.00275	-100	-100	-100	-100	-100	-100	-100	-100	-100	0	0	0
7BSC_A	A	295	GLY	('295', 'GLY', 'A')	0.043	0.198	0.53	-9.08389	0.568778	0.520674	0.914113	-100	-100	-100	-100	-100	-100	-100	-100	-100	0	0	0
7BSC_A	A	296	PRO	('296', 'PRO', 'A')	0.041	0.232	0.59	-10.9277	0.575333	0.458465	0.822706	-100	-100	0	-100	-100	0	-100	-100	0	0	0	0
7BSC_A	A	297	SER	('297', 'SER', 'A')	0	0.062	-0.33	-14.0012	0.572778	0.421274	0.270255	-100	0	0	-100	0	0	-100	0	0	0	0	0
7BSC_A	A	298	LEU	('298', 'LEU', 'A')	0.041	0.158	-0.7	-15.5965	0.575667	0.342393	0.389219	0	0	0	0	0	0	0	0	0	0	0	0
7BSC_A	A	299	ARG	('299', 'ARG', 'A')	0.05	0.429	-0.71	-19.3651	0.572444	0.523799	0.559706	1	1	1	1	1	1	1	1	1	1	1	1
7BSC_A	A	300	THR	('300', 'THR', 'A')	0.044	0.316	-0.88	-23.9496	0.582111	0.358314	0.537213	0	0	0	1	1	1	1	1	1	0	1	1
7BSC_A	A	301	THR	('301', 'THR', 'A')	0.055	0.565	-0.15	-16.301	0.591	0.531364	1.22312	1	1	1	1	1	1	1	1	1	1	1	1
7BSC_A	A	302	THR	('302', 'THR', 'A')	0.052	0.78	0	-15.9768	0.605667	0.638862	1.21715	1	1	1	1	1	1	1	1	1	1	1	1
7BSC_A	A	303	ALA	('303', 'ALA', 'A')	0.051	0.898	0.54	-13.0464	0.598556	0.669161	1.55169	1	1	1	1	1	1	1	1	1	1	1	1
7BSC_A	A	304	SER	('304', 'SER', 'A')	0.06	0.955	0.79	-9.51396	0.59	0.860182	1.69689	1	1	1	1	1	1	1	1	1	1	1	1
7BSC_A	A	305	GLY	('305', 'GLY', 'A')	0.06	0.876	0.75	-11.9596	0.588556	0.549235	1.65424	1	1	1	1	1	1	1	1	1	1	1	1
7BSC_A	A	306	LYS	('306', 'LYS', 'A')	0.056	0.842	0.39	-11.4093	0.581778	0.76525	1.77785	1	1	1	1	1	1	1	1	1	1	1	1
7BSC_A	A	307	LEU	('307', 'LEU', 'A')	0.05	0.734	0.03	-14.8057	0.562	0.639817	1.5597	1	1	1	1	1	1	1	1	1	1	1	1
7BSC_A	A	308	ILE	('308', 'ILE', 'A')	0.046	0.469	-0.64	-17.5361	0.542556	0.468224	1.17695	0	0	0	1	1	1	1	1	1	0	1	1
7BSC_A	A	309	THR	('309', 'THR', 'A')	0.057	0.672	0.14	-16.2196	0.512556	0.478908	1.73714	1	1	1	1	1	1	1	1	1	1	1	1
7BSC_A	A	310	GLU	('310', 'GLU', 'A')	0.052	0.672	-0.25	-15.1149	0.53	0.452531	1.77541	0	0	0	0	0	0	1	1	1	0	0	1
7BSC_A	A	311	TRP	('311', 'TRP', 'A')	0	0.232	-1.18	-19.8036	0.541778	0.454816	0.909854	0	0	0	0	0	0	0	0	0	0	0	0
7BSC_A	A	312	CYS	('312', 'CYS', 'A')	0	0.373	-0.64	-22.4162	0.537667	0.419669	1.40087	-100	-100	0	-100	-100	0	-100	-100	0	0	0	0
7BSC_A	A	313	CYS	('313', 'CYS', 'A')	0	0.373	-0.66	-23.5901	0.545	0.373722	1.09398	-100	-100	-100	-100	-100	-100	-100	-100	-100	0	0	0
7BSC_A	A	314	ARG	('314', 'ARG', 'A')	0.06	0.734	0.1	-17.8794	0.547444	0.535472	1.80112	-100	-100	-100	-100	-100	-100	-100	-100	-100	0	0	0
7BSC_A	A	315	SER	('315', 'SER', 'A')	0.055	0.565	0.24	-16.288	0.515333	0.370737	2.21901	-100	-100	-100	-100	-100	-100	-100	-100	-100	0	0	0
7BSC_A	A	316	CYS	('316', 'CYS', 'A')	0.055	0.316	-0.5	-19.8762	0.518667	0.395981	1.37367	-100	-100	-100	-100	-100	-100	-100	-100	-100	0	0	0
7BSC_A	A	317	THR	('317', 'THR', 'A')	0.061	0.316	0.03	-15.0484	0.507889	0.505615	1.80797	-100	-100	-100	-100	-100	-100	-100	-100	-100	0	0	0
7BSC_A	A	318	LEU	('318', 'LEU', 'A')	0.051	0.469	-0.09	-13.2509	0.529333	0.355847	1.71528	-100	-100	-100	-100	-100	-100	-100	-100	-100	0	0	0
7BSC_A	A	319	PRO	('319', 'PRO', 'A')	0.074	0.316	-0.08	-13.4829	0.491111	0.383505	1.23542	-100	-100	-100	-100	-100	-100	-100	-100	-100	0	0	0
7BSC_A	A	320	PRO	('320', 'PRO', 'A')	0	0.113	-0.89	-22.6487	0.466778	0.391669	0.583062	-100	0	0	-100	0	0	-100	0	0	0	0	0
7BSC_A	A	321	LEU	('321', 'LEU', 'A')	0	0	-0.74	-16.8774	0.485333	0.396714	0.305149	-100	-100	0	-100	-100	0	-100	-100	0	0	0	0
7BSC_A	A	322	ARG	('322', 'ARG', 'A')	0.069	0.113	-0.61	-15.1412	0.479556	0.594651	0.546103	0	0	0	0	0	0	0	0	0	0	0	0
7BSC_A	A	323	TYR	('323', 'TYR', 'A')	0	0.006	-0.73	-18.9664	0.48	0.557446	0.317585	0	0	0	0	0	0	0	0	0	0	0	0
7BSC_A	A	324	ARG	('324', 'ARG', 'A')	0.068	0.316	0.05	-12.7804	0.504444	0.778156	1.07284	0	0	0	0	0	0	0	0	0	0	0	0
7BSC_A	A	325	GLY	('325', 'GLY', 'A')	0.077	0.537	0.04	-10.6356	0.490889	0.568096	0.655403	0	0	0	0	0	0	1	1	1	0	0	1
7BSC_A	A	326	GLU	('326', 'GLU', 'A')	0.068	0.842	0.88	-5.76944	0.506667	0.796296	1.29042	1	1	1	1	1	1	1	1	1	1	1	1
7BSC_A	A	327	ASP	('327', 'ASP', 'A')	0.052	0.565	0.47	-6.72178	0.494667	0.675743	1.27686	1	1	1	1	1	1	1	1	1	1	1	1
7BSC_A	A	328	GLY	('328', 'GLY', 'A')	0.056	0.373	0.07	-9.09833	0.489333	0.459197	0.830806	1	1	1	1	1	1	1	1	1	1	1	1
7BSC_A	A	329	CYS	('329', 'CYS', 'A')	0.05	0.198	-0.47	-13.5552	0.454	0.464244	0.874338	0	0	0	1	1	1	1	1	1	0	1	1
7BSC_A	A	330	TRP	('330', 'TRP', 'A')	0.052	0.113	-0.94	-17.073	0.443	0.424335	0.360581	0	0	0	0	0	0	1	1	1	0	0	1
7BSC_A	A	331	TYR	('331', 'TYR', 'A')	0	0.04	-1.22	-16.613	0.427667	0.452397	0.273946	0	0	0	0	0	0	0	0	0	0	0	0
7BSC_A	A	332	GLY	('332', 'GLY', 'A')	0	0.023	-0.84	-15.1478	0.429778	0.327212	0.192056	-100	-100	0	-100	-100	0	-100	-100	0	0	0	0
7BSC_A	A	333	MET	('333', 'MET', 'A')	0.045	0.096	-0.25	-13.8491	0.437667	0.383808	0.407264	-100	-100	-100	-100	-100	-100	-100	-100	-100	0	0	0
7BSC_A	A	334	GLU	('334', 'GLU', 'A')	0.048	0.113	-0.53	-17.5024	0.455	0.452132	0.465511	-100	-100	-100	-100	-100	-100	-100	-100	-100	0	0	0
7BSC_A	A	335	ILE	('335', 'ILE', 'A')	0	0.062	-1.19	-21.8094	0.463222	0.32572	0.438491	-100	-100	0	-100	-100	0	-100	-100	0	0	0	0
7BSC_A	A	336	ARG	('336', 'ARG', 'A')	0.042	0.198	-0.93	-17.974	0.478	0.412937	0.784414	-100	0	0	-100	0	0	-100	0	0	0	0	0
7BSC_A	A	337	PRO	('337', 'PRO', 'A')	0.042	0.373	-0.87	-18.428	0.499444	0.327886	0.991621	0	0	0	0	0	0	0	0	0	0	0	0
7BSC_A	A	338	LEU	('338', 'LEU', 'A')	0.052	0.672	-0.24	-16.6862	0.543778	0.43838	1.92936	-100	0	0	-100	0	0	-100	0	0	0	0	0
7BSC_A	A	339	LYS	('339', 'LYS', 'A')	0.051	0.802	0.34	-10.562	0.560556	0.67423	2.10839	0	0	0	0	0	0	0	0	0	0	0	0
7BSC_A	A	340	GLU	('340', 'GLU', 'A')	0.048	0.61	0.07	-11.458	0.587444	0.710648	1.46709	0	0	0	0	0	0	0	0	0	0	0	0
7BSC_A	A	341	LYS	('341', 'LYS', 'A')	0.063	0.898	1.12	-3.70889	0.587778	0.701999	2.0558	0	0	0	0	0	0	0	0	0	0	0	0
7BSC_A	A	342	GLU	('342', 'GLU', 'A')	0.064	0.898	1.21	-3.34767	0.577889	0.585248	2.44895	0	0	0	1	1	1	1	1	1	0	1	1
7BSC_A	A	343	GLU	('343', 'GLU', 'A')	0.069	0.932	1.09	-3.99267	0.576	0.708893	2.33646	1	1	1	1	1	1	1	1	1	1	1	1
7BSC_A	A	344	ASN	('344', 'ASN', 'A')	0.061	0.972	1.18	-6.57308	0.569889	0.692234	2.16096	1	1	1	1	1	1	1	1	1	1	1	1
7BSC_A	A	345	LEU	('345', 'LEU', 'A')	0.056	0.734	0.46	-8.46242	0.552778	0.496256	1.67831	1	1	1	1	1	1	1	1	1	1	1	1
7BSC_A	A	346	VAL	('346', 'VAL', 'A')	0.056	0.802	0.71	-9.70851	0.538667	0.378707	1.77754	0	0	0	0	0	0	1	1	1	0	0	1
7BSC_A	A	347	ASN	('347', 'ASN', 'A')	0.056	0.955	1.04	-8.29596	0.521667	0.601254	2.176	0	0	0	1	1	1	1	1	1	0	1	1
7BSC_A	A	348	SER	('348', 'SER', 'A')	0.058	0.802	0.44	-12.6965	0.497667	0.524004	1.87667	1	1	1	1	1	1	1	1	1	1	1	1
7BSC_A	A	349	LEU	('349', 'LEU', 'A')	0.048	0.565	-0.08	-17.1703	0.428111	0.494991	1.34741	0	0	0	0	0	0	1	1	1	0	0	1
7BSC_A	A	350	VAL	('350', 'VAL', 'A')	0.051	0.469	0	-15.2866	0.365556	0.550142	1.37495	0	0	0	0	0	0	1	1	1	0	0	1
7BSC_A	A	351	THR	('351', 'THR', 'A')	0.047	0.429	0.3	-13.4798	0.317	0.658584	1.27989	0	0	0	0	0	0	0	0	0	0	0	0
7BSC_A	A	352	ALA	('352', 'ALA', 'A')	0.048	0.316	0.19	-12.302	0.257556	0.645887	0.884862	-100	0	0	-100	0	0	-100	0	0	0	0	0
6VN1_A	A	115	THR	('115', 'THR', 'A')	0.078	0.834	1.4	-4.08774	0.202333	0.643389	1.29149	1	1	1	1	1	1	1	1	1	1	1	1
6VN1_A	A	116	LYS	('116', 'LYS', 'A')	0.085	0.848	1.15	-4.93352	0.249556	0.597674	1.63172	1	1	1	1	1	1	1	1	1	1	1	1
6VN1_A	A	117	PRO	('117', 'PRO', 'A')	0.066	0.789	0.64	-6.91841	0.289	0.383184	1.06483	1	1	1	1	1	1	1	1	1	1	1	1
6VN1_A	A	118	THR	('118', 'THR', 'A')	0.049	0.697	0.69	-10.6541	0.321	0.382456	1.06484	0	0	0	0	0	0	0	0	0	0	0	0
6VN1_A	A	119	PHE	('119', 'PHE', 'A')	0.052	0.731	-0.03	-12.2667	0.375667	0.358751	0.709853	0	0	0	0	0	0	1	1	1	0	0	1
6VN1_A	A	120	TYR	('120', 'TYR', 'A')	0.044	0.615	-0.09	-13.4447	0.389444	0.341646	0.71357	-100	0	0	-100	0	0	-100	0	0	0	0	0
6VN1_A	A	121	VAL	('121', 'VAL', 'A')	0.05	0.697	-0.06	-14.1413	0.406778	0.231647	1.09039	-100	0	0	-100	0	0	-100	0	0	0	0	0
6VN1_A	A	122	CYS	('122', 'CYS', 'A')	0.047	0.632	-0.24	-14.928	0.427889	0.236076	0.630362	-100	-100	-100	-100	-100	-100	-100	-100	-100	0	0	0
6VN1_A	A	123	PRO	('123', 'PRO', 'A')	0.055	0.697	0.42	-11.4292	0.434222	0.26347	1.23646	-100	-100	-100	-100	-100	-100	-100	-100	-100	0	0	0
6VN1_A	A	124	PRO	('124', 'PRO', 'A')	0.057	0.731	0.65	-10.4468	0.428	0.313614	1.36487	-100	-100	-100	-100	-100	-100	-100	-100	-100	0	0	0
6VN1_A	A	125	PRO	('125', 'PRO', 'A')	0.064	0.697	0.06	-13.4361	0.429	0.432223	1.26878	-100	-100	-100	-100	-100	-100	-100	-100	-100	0	0	0
6VN1_A	A	126	THR	('126', 'THR', 'A')	0.08	0.805	0.77	-10.8743	0.427444	0.512769	1.71836	-100	-100	-100	-100	-100	-100	-100	-100	-100	0	0	0
6VN1_A	A	127	GLY	('127', 'GLY', 'A')	0.082	0.82	0.87	-10.9778	0.426556	0.41169	2.23562	-100	-100	-100	-100	-100	-100	-100	-100	-100	0	0	0
6VN1_A	A	128	SER	('128', 'SER', 'A')	0.088	0.82	0.91	-7.476	0.415	0.378392	2.20939	-100	-100	-100	-100	-100	-100	-100	-100	-100	0	0	0
6VN1_A	A	129	THR	('129', 'THR', 'A')	0.068	0.731	0.59	-8.96967	0.398556	0.397148	1.9218	-100	-100	-100	-100	-100	-100	-100	-100	-100	0	0	0
6VN1_A	A	130	ILE	('130', 'ILE', 'A')	0.075	0.76	0.5	-13.0498	0.406	0.328863	2.20564	-100	-100	-100	-100	-100	-100	-100	-100	-100	0	0	0
6VN1_A	A	131	VAL	('131', 'VAL', 'A')	0.073	0.632	0.14	-11.017	0.407556	0.266587	1.63922	-100	-100	-100	-100	-100	-100	-100	-100	-100	0	0	0
6VN1_A	A	132	ARG	('132', 'ARG', 'A')	0.064	0.654	0.41	-9.58089	0.410667	0.505134	1.91124	-100	-100	-100	-100	-100	-100	-100	-100	-100	0	0	0
6VN1_A	A	133	LEU	('133', 'LEU', 'A')	0.087	0.488	0.18	-9.06067	0.437778	0.398184	1.47673	-100	-100	-100	-100	-100	-100	-100	-100	-100	0	0	0
6VN1_A	A	134	GLU	('134', 'GLU', 'A')	0.077	0.464	0.93	-4.98489	0.444778	0.510349	1.71267	-100	-100	-100	-100	-100	-100	-100	-100	-100	0	0	0
6VN1_A	A	135	PRO	('135', 'PRO', 'A')	0.079	0.577	1.3	-4.23367	0.454222	0.500564	1.9586	-100	-100	-100	-100	-100	-100	-100	-100	-100	0	0	0
6VN1_A	A	136	PRO	('136', 'PRO', 'A')	0.08	0.488	0.99	-7.04833	0.483889	0.438261	1.80973	-100	-100	-100	-100	-100	-100	-100	-100	-100	0	0	0
6VN1_A	A	137	ARG	('137', 'ARG', 'A')	0.062	0.33	1.14	-5.46633	0.509333	0.610883	1.65973	-100	-100	-100	-100	-100	-100	-100	-100	-100	0	0	0
6VN1_A	A	138	THR	('138', 'THR', 'A')	0.057	0.464	1.31	-5.26711	0.532	0.474894	1.76326	-100	-100	-100	-100	-100	-100	-100	-100	-100	0	0	0
6VN1_A	A	139	CYS	('139', 'CYS', 'A')	0.057	0.354	0.89	-9.36267	0.536111	0.365093	1.49821	-100	-100	-100	-100	-100	-100	-100	-100	-100	0	0	0
6VN1_A	A	140	PRO	('140', 'PRO', 'A')	0.057	0.279	1.05	-6.87811	0.539222	0.361993	1.45884	-100	-100	-100	-100	-100	-100	-100	-100	-100	0	0	0
6VN1_A	A	141	ASP	('141', 'ASP', 'A')	0.057	0.399	1.28	-5.83433	0.544222	0.384891	1.61128	-100	-100	-100	-100	-100	-100	-100	-100	-100	0	0	0
6VN1_A	A	142	TYR	('142', 'TYR', 'A')	0.046	0.182	1	-8.60822	0.544444	0.396651	1.1068	-100	-100	-100	-100	-100	-100	-100	-100	-100	0	0	0
6VN1_A	A	143	HIS	('143', 'HIS', 'A')	0.053	0.382	1.47	-4.46522	0.543889	0.417415	1.36506	-100	-100	-100	-100	-100	-100	-100	-100	-100	0	0	0
6VN1_A	A	144	LEU	('144', 'LEU', 'A')	0.054	0.158	1.17	-4.57278	0.543222	0.297589	0.91615	-100	-100	-100	-100	-100	-100	-100	-100	-100	0	0	0
6VN1_A	A	145	GLY	('145', 'GLY', 'A')	0.058	0.253	1.43	-3.72189	0.532	0.231626	0.909164	-100	-100	-100	-100	-100	-100	-100	-100	-100	0	0	0
6VN1_A	A	146	LYS	('146', 'LYS', 'A')	0.071	0.216	1.14	-4.49689	0.510444	0.357101	0.76046	-100	-100	-100	-100	-100	-100	-100	-100	-100	0	0	0
6VN1_A	A	147	ASN	('147', 'ASN', 'A')	0.087	0.464	1.28	-5.062	0.486333	0.245934	0.865755	-100	-100	-100	-100	-100	-100	-100	-100	-100	0	0	0
6VN1_A	A	148	PHE	('148', 'PHE', 'A')	0.115	0.382	0.74	-8.16644	0.443222	0.160763	0.748702	-100	-100	-100	-100	-100	-100	-100	-100	-100	0	0	0
6VN1_A	A	149	THR	('149', 'THR', 'A')	0.174	0.399	0.35	-10.5361	0.404889	0.199172	0.612118	-100	-100	-100	-100	-100	-100	-100	-100	-100	0	0	0
6VN1_A	A	150	GLU	('150', 'GLU', 'A')	0.215	0.488	0.23	-14.9902	0.38	0.220954	0.547103	-100	-100	-100	-100	-100	-100	-100	-100	-100	0	0	0
6VN1_A	A	151	GLY	('151', 'GLY', 'A')	0.249	0.354	-0.25	-16.4941	0.341667	-0.0107293	0.205493	-100	-100	-100	-100	-100	-100	-100	-100	-100	0	0	0
6VN1_A	A	152	ILE	('152', 'ILE', 'A')	0	0.354	-0.51	-19.8607	0.321444	-0.00690635	0.366954	-100	-100	-100	-100	-100	-100	-100	-100	-100	0	0	0
6VN1_A	A	153	ALA	('153', 'ALA', 'A')	0	0.182	-1.09	-23.2202	0.320222	-0.0659042	0.17511	-100	-100	-100	-100	-100	-100	-100	-100	-100	0	0	0
6VN1_A	A	154	VAL	('154', 'VAL', 'A')	0	0.142	-1.14	-20.7026	0.343778	-0.083712	0.261517	-100	-100	-100	-100	-100	-100	-100	-100	-100	0	0	0
6VN1_A	A	155	VAL	('155', 'VAL', 'A')	0	0.067	-1.4	-21.5973	0.359111	-0.0576843	0.267079	-100	-100	-100	-100	-100	-100	-100	-100	-100	0	0	0
6VN1_A	A	156	TYR	('156', 'TYR', 'A')	0	0.101	-1.21	-22.4559	0.381667	0.112711	0.295899	-100	-100	-100	-100	-100	-100	-100	-100	-100	0	0	0
6VN1_A	A	157	LYS	('157', 'LYS', 'A')	0.049	0.026	-0.68	-18.935	0.415	0.194769	0.455725	-100	-100	-100	-100	-100	-100	-100	-100	-100	0	0	0
6VN1_A	A	158	GLU	('158', 'GLU', 'A')	0.06	0.05	-0.48	-17.5253	0.436667	0.216822	0.545512	-100	-100	-100	-100	-100	-100	-100	-100	-100	0	0	0
6VN1_A	A	159	ASN	('159', 'ASN', 'A')	0.047	0.05	-0.38	-15.481	0.457333	0.224695	0.717353	-100	-100	-100	-100	-100	-100	-100	-100	-100	0	0	0
6VN1_A	A	160	ILE	('160', 'ILE', 'A')	0.041	0.026	0.39	-12.227	0.487333	0.134776	0.738216	-100	-100	-100	-100	-100	-100	-100	-100	-100	0	0	0
6VN1_A	A	161	ALA	('161', 'ALA', 'A')	0.054	0.038	0.49	-10.2316	0.489	0.0988828	0.840957	-100	-100	-100	-100	-100	-100	-100	-100	-100	0	0	0
6VN1_A	A	162	ALA	('162', 'ALA', 'A')	0.064	0.05	0.24	-11.1772	0.490889	0.084334	0.578136	-100	-100	-100	-100	-100	-100	-100	-100	-100	0	0	0
6VN1_A	A	163	TYR	('163', 'TYR', 'A')	0.057	0.092	-0.04	-14.0919	0.452111	0.156296	0.318025	-100	-100	-100	-100	-100	-100	-100	-100	-100	0	0	0
6VN1_A	A	164	LYS	('164', 'LYS', 'A')	0.052	0.067	0.39	-14.3084	0.436667	0.208281	0.615453	-100	-100	-100	-100	-100	-100	-100	-100	-100	0	0	0
6VN1_A	A	165	PHE	('165', 'PHE', 'A')	0.057	0.101	0.07	-12.6641	0.438778	0.0348196	0.344492	-100	-100	-100	-100	-100	-100	-100	-100	-100	0	0	0
6VN1_A	A	166	LYS	('166', 'LYS', 'A')	0.054	0.158	0.25	-11.7439	0.428556	0.219974	0.576517	-100	-100	-100	-100	-100	-100	-100	-100	-100	0	0	0
6VN1_A	A	167	ALA	('167', 'ALA', 'A')	0.042	0.142	-0.59	-16.2554	0.432333	-0.0308612	0.186994	-100	-100	-100	-100	-100	-100	-100	-100	-100	0	0	0
6VN1_A	A	168	THR	('168', 'THR', 'A')	0	0.182	-0.55	-15.2632	0.431444	0.0131908	0.3318	-100	-100	-100	-100	-100	-100	-100	-100	-100	0	0	0
6VN1_A	A	169	VAL	('169', 'VAL', 'A')	0	0.182	-0.75	-18.943	0.416667	-0.0925177	0.151445	-100	-100	-100	-100	-100	-100	-100	-100	-100	0	0	0
6VN1_A	A	170	TYR	('170', 'TYR', 'A')	0.047	0.238	-0.77	-18.2626	0.413111	0.148184	0.104578	-100	-100	-100	-100	-100	-100	-100	-100	-100	0	0	0
6VN1_A	A	171	TYR	('171', 'TYR', 'A')	0.053	0.253	-0.74	-21.7	0.413556	0.167709	0.187992	-100	-100	-100	-100	-100	-100	-100	-100	-100	0	0	0
6VN1_A	A	172	LYS	('172', 'LYS', 'A')	0.079	0.33	-0.68	-22.1233	0.422	0.251298	0.151495	-100	-100	-100	-100	-100	-100	-100	-100	-100	0	0	0
6VN1_A	A	173	ASP	('173', 'ASP', 'A')	0.083	0.399	-0.12	-16.1822	0.411	0.249137	0.488551	-100	-100	-100	-100	-100	-100	-100	-100	-100	0	0	0
6VN1_A	A	174	VAL	('174', 'VAL', 'A')	0.117	0.464	-0.11	-17.6434	0.404333	0.158619	0.467254	-100	-100	-100	-100	-100	-100	-100	-100	-100	0	0	0
6VN1_A	A	175	ILE	('175', 'ILE', 'A')	0.112	0.577	0.23	-15.4233	0.399556	0.129928	0.592432	-100	-100	-100	-100	-100	-100	-100	-100	-100	0	0	0
6VN1_A	A	176	VAL	('176', 'VAL', 'A')	0.107	0.678	0.53	-15.3162	0.396889	0.0549278	0.875073	-100	-100	-100	-100	-100	-100	-100	-100	-100	0	0	0
6VN1_A	A	177	SER	('177', 'SER', 'A')	0.097	0.789	0.44	-14.3252	0.393556	0.0899212	0.852401	-100	-100	-100	-100	-100	-100	-100	-100	-100	0	0	0
6VN1_A	A	178	THR	('178', 'THR', 'A')	0.116	0.863	0.74	-13.6738	0.405111	0.104495	1.20842	-100	-100	-100	-100	-100	-100	-100	-100	-100	0	0	0
6VN1_A	A	179	ALA	('179', 'ALA', 'A')	0	0.908	0.5	-13.6916	0.427667	0.0692263	1.42778	-100	-100	-100	-100	-100	-100	-100	-100	-100	0	0	0
6VN1_A	A	180	TRP	('180', 'TRP', 'A')	0.198	0.974	0.82	-13.4454	0.429444	0.242015	1.74886	-100	-100	-100	-100	-100	-100	-100	-100	-100	0	0	0
6VN1_A	A	181	ALA	('181', 'ALA', 'A')	0.216	0.964	0.78	-12.7986	0.434444	0.129517	1.82323	-100	-100	-100	-100	-100	-100	-100	-100	-100	0	0	0
6VN1_A	A	182	GLY	('182', 'GLY', 'A')	0.225	0.983	1	-10.3624	0.441556	0.113383	2.11798	-100	-100	-100	-100	-100	-100	-100	-100	-100	0	0	0
6VN1_A	A	183	SER	('183', 'SER', 'A')	0.236	0.986	1.38	-7.05844	0.443667	0.248657	2.62167	-100	-100	-100	-100	-100	-100	-100	-100	-100	0	0	0
6VN1_A	A	184	SER	('184', 'SER', 'A')	0.246	0.986	1.44	-4.87544	0.434111	0.21824	2.57867	-100	-100	-100	-100	-100	-100	-100	-100	-100	0	0	0
6VN1_A	A	185	TYR	('185', 'TYR', 'A')	0.215	0.979	1.26	-6.888	0.435556	0.370128	2.29212	-100	-100	-100	-100	-100	-100	-100	-100	-100	0	0	0
6VN1_A	A	186	THR	('186', 'THR', 'A')	0.185	0.959	0.81	-10.711	0.442333	0.281067	2.20881	-100	-100	-100	-100	-100	-100	-100	-100	-100	0	0	0
6VN1_A	A	187	GLN	('187', 'GLN', 'A')	0.179	0.952	0.96	-8.56344	0.449333	0.403297	2.09854	-100	-100	-100	-100	-100	-100	-100	-100	-100	0	0	0
6VN1_A	A	188	ILE	('188', 'ILE', 'A')	0.123	0.887	0.81	-10.4699	0.457333	0.385938	1.73682	-100	-100	-100	-100	-100	-100	-100	-100	-100	0	0	0
6VN1_A	A	189	THR	('189', 'THR', 'A')	0.132	0.908	0.86	-7.65589	0.472444	0.405036	1.6898	-100	-100	-100	-100	-100	-100	-100	-100	-100	0	0	0
6VN1_A	A	190	ASN	('190', 'ASN', 'A')	0.116	0.82	0.9	-8.31822	0.490111	0.467729	1.40243	-100	-100	-100	-100	-100	-100	-100	-100	-100	0	0	0
6VN1_A	A	191	ARG	('191', 'ARG', 'A')	0.112	0.697	0.82	-10.1079	0.513222	0.568765	1.37718	-100	-100	-100	-100	-100	-100	-100	-100	-100	0	0	0
6VN1_A	A	192	TYR	('192', 'TYR', 'A')	0.094	0.615	0.88	-7.40589	0.519333	0.666844	1.21823	-100	-100	-100	-100	-100	-100	-100	-100	-100	0	0	0
6VN1_A	A	193	ALA	('193', 'ALA', 'A')	0.113	0.533	0.73	-9.96078	0.55	0.430248	1.02419	-100	-100	-100	-100	-100	-100	-100	-100	-100	0	0	0
6VN1_A	A	194	ASP	('194', 'ASP', 'A')	0.114	0.435	0.26	-9.46567	0.553111	0.519979	0.827294	-100	-100	-100	-100	-100	-100	-100	-100	-100	0	0	0
6VN1_A	A	195	ARG	('195', 'ARG', 'A')	0.085	0.279	0.02	-15.2384	0.551444	0.542269	0.85683	-100	-100	-100	-100	-100	-100	-100	-100	-100	0	0	0
6VN1_A	A	196	VAL	('196', 'VAL', 'A')	0	0.33	-0.28	-16.6613	0.538667	0.370599	0.48313	-100	-100	-100	-100	-100	-100	-100	-100	-100	0	0	0
6VN1_A	A	197	PRO	('197', 'PRO', 'A')	0.079	0.279	-0.39	-17.7752	0.522889	0.39039	0.420505	-100	-100	-100	-100	-100	-100	-100	-100	-100	0	0	0
6VN1_A	A	198	ILE	('198', 'ILE', 'A')	0	0.279	-0.61	-21.2627	0.517111	0.281638	0.277551	-100	-100	-100	-100	-100	-100	-100	-100	-100	0	0	0
6VN1_A	A	199	PRO	('199', 'PRO', 'A')	0.096	0.33	0.19	-13.836	0.483111	0.326755	0.538011	-100	-100	-100	-100	-100	-100	-100	-100	-100	0	0	0
6VN1_A	A	200	VAL	('200', 'VAL', 'A')	0.081	0.354	0.24	-11.889	0.472333	0.343828	0.557364	-100	-100	-100	-100	-100	-100	-100	-100	-100	0	0	0
6VN1_A	A	201	SER	('201', 'SER', 'A')	0.091	0.435	0.89	-5.66667	0.469778	0.446178	0.953907	-100	-100	-100	-100	-100	-100	-100	-100	-100	0	0	0
6VN1_A	A	202	GLU	('202', 'GLU', 'A')	0.1	0.382	0.17	-9.06122	0.464556	0.531631	0.748978	-100	-100	-100	-100	-100	-100	-100	-100	-100	0	0	0
6VN1_A	A	203	ILE	('203', 'ILE', 'A')	0	0.354	-0.2	-12.7942	0.455222	0.404221	0.447094	-100	-100	-100	-100	-100	-100	-100	-100	-100	0	0	0
6VN1_A	A	204	THR	('204', 'THR', 'A')	0.089	0.464	0.43	-7.82333	0.461111	0.516137	0.772301	-100	-100	-100	-100	-100	-100	-100	-100	-100	0	0	0
6VN1_A	A	205	ASP	('205', 'ASP', 'A')	0.094	0.553	0.98	-8.66633	0.481667	0.416868	1.21313	-100	-100	-100	-100	-100	-100	-100	-100	-100	0	0	0
6VN1_A	A	206	THR	('206', 'THR', 'A')	0.095	0.488	0.54	-9.67156	0.494667	0.360855	1.09911	-100	-100	-100	-100	-100	-100	-100	-100	-100	0	0	0
6VN1_A	A	207	ILE	('207', 'ILE', 'A')	0.07	0.399	-0.12	-12.7472	0.490444	0.477809	0.507998	-100	-100	-100	-100	-100	-100	-100	-100	-100	0	0	0
6VN1_A	A	208	ASP	('208', 'ASP', 'A')	0.07	0.464	0.2	-11.1176	0.512556	0.597572	0.605036	-100	-100	-100	-100	-100	-100	-100	-100	-100	0	0	0
6VN1_A	A	209	LYS	('209', 'LYS', 'A')	0.079	0.632	0.92	-10.0209	0.501889	0.632252	1.29529	-100	-100	-100	-100	-100	-100	-100	-100	-100	0	0	0
6VN1_A	A	210	PHE	('210', 'PHE', 'A')	0.085	0.654	0.9	-10.1172	0.492889	0.618607	1.40392	-100	-100	-100	-100	-100	-100	-100	-100	-100	0	0	0
6VN1_A	A	211	GLY	('211', 'GLY', 'A')	0.07	0.553	0.46	-11.3132	0.470889	0.43004	0.766717	-100	-100	-100	-100	-100	-100	-100	-100	-100	0	0	0
6VN1_A	A	212	LYS	('212', 'LYS', 'A')	0.084	0.577	0.5	-12.2137	0.467556	0.541841	1.08047	-100	-100	-100	-100	-100	-100	-100	-100	-100	0	0	0
6VN1_A	A	213	CYS	('213', 'CYS', 'A')	0	0.399	-0.15	-17.3947	0.449556	0.360146	0.395111	-100	-100	-100	-100	-100	-100	-100	-100	-100	0	0	0
6VN1_A	A	214	SER	('214', 'SER', 'A')	0.097	0.435	0.37	-14.0871	0.432889	0.297623	0.659016	-100	-100	-100	-100	-100	-100	-100	-100	-100	0	0	0
6VN1_A	A	215	SER	('215', 'SER', 'A')	0.12	0.488	0.39	-12.6182	0.417778	0.265263	0.457285	-100	-100	-100	-100	-100	-100	-100	-100	-100	0	0	0
6VN1_A	A	216	LYS	('216', 'LYS', 'A')	0.128	0.464	0.67	-11.9651	0.411222	0.441082	0.770939	-100	-100	-100	-100	-100	-100	-100	-100	-100	0	0	0
6VN1_A	A	217	ALA	('217', 'ALA', 'A')	0	0.399	-0.11	-16.9568	0.410444	0.113412	0.410173	-100	-100	-100	-100	-100	-100	-100	-100	-100	0	0	0
6VN1_A	A	218	THR	('218', 'THR', 'A')	0.112	0.435	0.62	-9.92411	0.430556	0.230352	1.06114	-100	-100	-100	-100	-100	-100	-100	-100	-100	0	0	0
6VN1_A	A	219	TYR	('219', 'TYR', 'A')	0.124	0.435	0.29	-10.6171	0.441222	0.285541	0.851894	-100	-100	-100	-100	-100	-100	-100	-100	-100	0	0	0
6VN1_A	A	220	VAL	('220', 'VAL', 'A')	0.124	0.488	1.08	-7.17556	0.461778	0.231922	1.47684	-100	-100	-100	-100	-100	-100	-100	-100	-100	0	0	0
6VN1_A	A	221	ARG	('221', 'ARG', 'A')	0.107	0.488	1.12	-5.52878	0.468111	0.378677	1.66508	-100	-100	-100	-100	-100	-100	-100	-100	-100	0	0	0
6VN1_A	A	222	ASN	('222', 'ASN', 'A')	0.076	0.697	1.69	-1.55456	0.471667	0.316635	1.88608	-100	-100	-100	-100	-100	-100	-100	-100	-100	0	0	0
6VN1_A	A	223	ASN	('223', 'ASN', 'A')	0.088	0.697	1.75	-1.89278	0.466333	0.390461	1.74966	-100	-100	-100	-100	-100	-100	-100	-100	-100	0	0	0
6VN1_A	A	224	HIS	('224', 'HIS', 'A')	0.108	0.697	1.69	-2.252	0.455556	0.410904	1.82038	-100	-100	-100	-100	-100	-100	-100	-100	-100	0	0	0
6VN1_A	A	225	LYS	('225', 'LYS', 'A')	0.128	0.577	1.55	-2.74433	0.455333	0.490956	1.71076	-100	-100	-100	-100	-100	-100	-100	-100	-100	0	0	0
6VN1_A	A	226	VAL	('226', 'VAL', 'A')	0.121	0.553	1	-4.18611	0.449333	0.320114	1.36766	-100	-100	-100	-100	-100	-100	-100	-100	-100	0	0	0
6VN1_A	A	227	GLU	('227', 'GLU', 'A')	0.147	0.533	1.02	-6.04244	0.448556	0.462624	1.37825	-100	-100	-100	-100	-100	-100	-100	-100	-100	0	0	0
6VN1_A	A	228	ALA	('228', 'ALA', 'A')	0.126	0.488	0.37	-10.5744	0.455667	0.30653	0.851065	-100	-100	-100	-100	-100	-100	-100	-100	-100	0	0	0
6VN1_A	A	229	PHE	('229', 'PHE', 'A')	0.111	0.553	0.85	-9.08222	0.465667	0.409954	1.12749	-100	-100	-100	-100	-100	-100	-100	-100	-100	0	0	0
6VN1_A	A	230	ASN	('230', 'ASN', 'A')	0.103	0.577	0.43	-12.8131	0.485667	0.519029	0.854011	-100	-100	-100	-100	-100	-100	-100	-100	-100	0	0	0
6VN1_A	A	231	GLU	('231', 'GLU', 'A')	0.102	0.697	0.85	-9.43044	0.492222	0.633875	1.044	-100	-100	-100	-100	-100	-100	-100	-100	-100	0	0	0
6VN1_A	A	232	ASP	('232', 'ASP', 'A')	0.108	0.678	0.99	-6.81733	0.508556	0.628092	1.1723	-100	-100	-100	-100	-100	-100	-100	-100	-100	0	0	0
6VN1_A	A	233	LYS	('233', 'LYS', 'A')	0.116	0.697	1.32	-3	0.523333	0.685919	1.40163	-100	-100	-100	-100	-100	-100	-100	-100	-100	0	0	0
6VN1_A	A	234	ASN	('234', 'ASN', 'A')	0.113	0.654	1.74	-1.75033	0.508444	0.617891	1.51972	-100	-100	-100	-100	-100	-100	-100	-100	-100	0	0	0
6VN1_A	A	235	PRO	('235', 'PRO', 'A')	0.124	0.577	1.22	-4.52567	0.504778	0.515855	1.34236	-100	-100	-100	-100	-100	-100	-100	-100	-100	0	0	0
6VN1_A	A	236	GLN	('236', 'GLN', 'A')	0.112	0.615	1.16	-4.81978	0.466667	0.570619	1.30175	-100	-100	-100	-100	-100	-100	-100	-100	-100	0	0	0
6VN1_A	A	237	ASP	('237', 'ASP', 'A')	0.099	0.553	0.94	-7.99144	0.447667	0.484262	1.49157	-100	-100	-100	-100	-100	-100	-100	-100	-100	0	0	0
6VN1_A	A	238	MET	('238', 'MET', 'A')	0.088	0.577	0.55	-8.51489	0.417667	0.275691	1.26989	-100	-100	-100	-100	-100	-100	-100	-100	-100	0	0	0
6VN1_A	A	239	PRO	('239', 'PRO', 'A')	0.063	0.615	0.81	-10.2589	0.401889	0.268888	1.41154	-100	-100	-100	-100	-100	-100	-100	-100	-100	0	0	0
6VN1_A	A	240	LEU	('240', 'LEU', 'A')	0.049	0.488	0.01	-13.7212	0.413556	0.212838	0.920126	-100	-100	-100	-100	-100	-100	-100	-100	-100	0	0	0
6VN1_A	A	241	ILE	('241', 'ILE', 'A')	0.045	0.615	0.63	-11.5791	0.424444	0.206327	1.58766	-100	-100	-100	-100	-100	-100	-100	-100	-100	0	0	0
6VN1_A	A	242	ALA	('242', 'ALA', 'A')	0.048	0.577	0.63	-11.2348	0.455667	0.132382	1.45936	-100	-100	-100	-100	-100	-100	-100	-100	-100	0	0	0
6VN1_A	A	243	SER	('243', 'SER', 'A')	0.054	0.533	0.69	-9.34144	0.488667	0.198349	1.45192	-100	-100	-100	-100	-100	-100	-100	-100	-100	0	0	0
6VN1_A	A	244	LYS	('244', 'LYS', 'A')	0.06	0.697	1.35	-5.76233	0.523556	0.345773	1.94755	-100	-100	-100	-100	-100	-100	-100	-100	-100	0	0	0
6VN1_A	A	245	TYR	('245', 'TYR', 'A')	0.071	0.615	1.23	-5.73833	0.564333	0.419959	1.86595	-100	-100	-100	-100	-100	-100	-100	-100	-100	0	0	0
6VN1_A	A	246	ASN	('246', 'ASN', 'A')	0.063	0.488	0.89	-6.65889	0.577	0.381456	1.66558	-100	-100	-100	-100	-100	-100	-100	-100	-100	0	0	0
6VN1_A	A	247	SER	('247', 'SER', 'A')	0.07	0.464	1.36	-5.78078	0.589556	0.361143	1.51471	-100	-100	-100	-100	-100	-100	-100	-100	-100	0	0	0
6VN1_A	A	248	VAL	('248', 'VAL', 'A')	0.07	0.399	1.39	-3.67367	0.592333	0.44674	1.55513	-100	-100	-100	-100	-100	-100	-100	-100	-100	0	0	0
6VN1_A	A	249	GLY	('249', 'GLY', 'A')	0.071	0.253	0.99	-7.21067	0.571111	0.389507	1.11522	-100	-100	-100	-100	-100	-100	-100	-100	-100	0	0	0
6VN1_A	A	250	SER	('250', 'SER', 'A')	0.068	0.279	0.71	-8.94922	0.550333	0.414468	1.0153	-100	-100	-100	-100	-100	-100	-100	-100	-100	0	0	0
6VN1_A	A	251	LYS	('251', 'LYS', 'A')	0.056	0.382	0.45	-11.4093	0.512556	0.490684	0.922427	-100	-100	-100	-100	-100	-100	-100	-100	-100	0	0	0
6VN1_A	A	252	ALA	('252', 'ALA', 'A')	0.045	0.354	0.1	-15.0752	0.496889	0.343947	0.803312	-100	-100	-100	-100	-100	-100	-100	-100	-100	0	0	0
6VN1_A	A	253	TRP	('253', 'TRP', 'A')	0.043	0.399	0.01	-14.6353	0.487	0.48899	0.700139	-100	-100	-100	-100	-100	-100	-100	-100	-100	0	0	0
6VN1_A	A	254	HIS	('254', 'HIS', 'A')	0.049	0.488	-0.07	-14.7826	0.485444	0.455754	0.994115	-100	-100	-100	-100	-100	-100	-100	-100	-100	0	0	0
6VN1_A	A	255	THR	('255', 'THR', 'A')	0.056	0.533	0.02	-14.5856	0.488222	0.319646	0.667602	-100	-100	-100	-100	-100	-100	-100	-100	-100	0	0	0
6VN1_A	A	256	THR	('256', 'THR', 'A')	0.077	0.577	0.3	-11.902	0.506111	0.404675	1.07538	-100	-100	-100	-100	-100	-100	-100	-100	-100	0	0	0
6VN1_A	A	257	ASN	('257', 'ASN', 'A')	0.076	0.678	0.97	-4.48111	0.518	0.450758	1.39571	-100	-100	-100	-100	-100	-100	-100	-100	-100	0	0	0
6VN1_A	A	258	ASP	('258', 'ASP', 'A')	0.082	0.731	0.94	-6.38556	0.537222	0.375218	1.40578	-100	-100	-100	-100	-100	-100	-100	-100	-100	0	0	0
6VN1_A	A	259	THR	('259', 'THR', 'A')	0.089	0.697	0.67	-11.5824	0.547556	0.301263	1.25617	-100	-100	-100	-100	-100	-100	-100	-100	-100	0	0	0
6VN1_A	A	260	TYR	('260', 'TYR', 'A')	0.094	0.769	0.54	-10.392	0.560444	0.385918	1.1993	-100	-100	-100	-100	-100	-100	-100	-100	-100	0	0	0
6VN1_A	A	261	MET	('261', 'MET', 'A')	0.114	0.848	0.48	-13.3066	0.557333	0.294871	1.29667	-100	-100	-100	-100	-100	-100	-100	-100	-100	0	0	0
6VN1_A	A	262	VAL	('262', 'VAL', 'A')	0.102	0.863	0.68	-12.6701	0.538556	0.245072	1.60774	-100	-100	-100	-100	-100	-100	-100	-100	-100	0	0	0
6VN1_A	A	263	ALA	('263', 'ALA', 'A')	0.167	0.926	0.74	-14.2484	0.514889	0.242977	1.97373	-100	-100	-100	-100	-100	-100	-100	-100	-100	0	0	0
6VN1_A	A	264	GLY	('264', 'GLY', 'A')	0.162	0.952	0.79	-10.0844	0.500556	0.253145	1.71763	-100	-100	-100	-100	-100	-100	-100	-100	-100	0	0	0
6VN1_A	A	265	THR	('265', 'THR', 'A')	0.206	0.964	1.26	-8.14089	0.466556	0.337972	2.36981	-100	-100	-100	-100	-100	-100	-100	-100	-100	0	0	0
6VN1_A	A	266	PRO	('266', 'PRO', 'A')	0.227	0.979	1.15	-8.96644	0.445444	0.355627	2.26324	-100	-100	-100	-100	-100	-100	-100	-100	-100	0	0	0
6VN1_A	A	267	GLY	('267', 'GLY', 'A')	0.223	0.978	1.28	-7.89767	0.431667	0.371164	1.98561	-100	-100	-100	-100	-100	-100	-100	-100	-100	0	0	0
6VN1_A	A	268	THR	('268', 'THR', 'A')	0.189	0.952	1.04	-7.88356	0.417222	0.387678	2.05149	-100	-100	-100	-100	-100	-100	-100	-100	-100	0	0	0
6VN1_A	A	269	TYR	('269', 'TYR', 'A')	0.156	0.945	0.9	-11.6681	0.408	0.450418	1.55876	-100	-100	-100	-100	-100	-100	-100	-100	-100	0	0	0
6VN1_A	A	270	ARG	('270', 'ARG', 'A')	0.125	0.887	0.6	-11.8297	0.406333	0.503908	1.32852	-100	-100	-100	-100	-100	-100	-100	-100	-100	0	0	0
6VN1_A	A	271	THR	('271', 'THR', 'A')	0.093	0.805	0.76	-12.4632	0.385556	0.291552	1.07471	-100	-100	-100	-100	-100	-100	-100	-100	-100	0	0	0
6VN1_A	A	272	GLY	('272', 'GLY', 'A')	0	0.731	0.39	-12.855	0.382	0.26958	0.591909	-100	-100	-100	-100	-100	-100	-100	-100	-100	0	0	0
6VN1_A	A	273	THR	('273', 'THR', 'A')	0.103	0.632	0.38	-13.534	0.358778	0.293766	0.551424	-100	-100	-100	-100	-100	-100	-100	-100	-100	0	0	0
6VN1_A	A	274	SER	('274', 'SER', 'A')	0.105	0.577	0.15	-17.1362	0.370111	0.251306	0.329146	-100	-100	-100	-100	-100	-100	-100	-100	-100	0	0	0
6VN1_A	A	275	VAL	('275', 'VAL', 'A')	0.101	0.464	-0.18	-20.4329	0.365556	0.0752016	0.202697	-100	-100	-100	-100	-100	-100	-100	-100	-100	0	0	0
6VN1_A	A	276	ASN	('276', 'ASN', 'A')	0.068	0.435	-0.13	-19.1844	0.377889	0.229115	0.3565	-100	-100	-100	-100	-100	-100	-100	-100	-100	0	0	0
6VN1_A	A	277	CYS	('277', 'CYS', 'A')	0.06	0.354	-0.53	-20.0412	0.380333	0.0424404	0.16661	-100	-100	-100	-100	-100	-100	-100	-100	-100	0	0	0
6VN1_A	A	278	ILE	('278', 'ILE', 'A')	0.05	0.308	-0.52	-17.8149	0.391	0.210171	0.365858	-100	-100	-100	-100	-100	-100	-100	-100	-100	0	0	0
6VN1_A	A	279	ILE	('279', 'ILE', 'A')	0.038	0.279	-0.62	-18.7871	0.410556	0.152964	0.274436	-100	-100	-100	-100	-100	-100	-100	-100	-100	0	0	0
6VN1_A	A	280	GLU	('280', 'GLU', 'A')	0.04	0.216	-0.29	-15.3827	0.427111	0.237789	0.442171	-100	-100	-100	-100	-100	-100	-100	-100	-100	0	0	0
6VN1_A	A	281	GLU	('281', 'GLU', 'A')	0.045	0.216	-0.07	-15.8794	0.454222	0.258863	0.616588	-100	-100	-100	-100	-100	-100	-100	-100	-100	0	0	0
6VN1_A	A	282	VAL	('282', 'VAL', 'A')	0.054	0.135	-0.28	-17.692	0.496778	0.178448	0.4221	-100	-100	-100	-100	-100	-100	-100	-100	-100	0	0	0
6VN1_A	A	283	GLU	('283', 'GLU', 'A')	0.058	0.101	0.25	-14.5117	0.517222	0.352302	0.575847	-100	-100	-100	-100	-100	-100	-100	-100	-100	0	0	0
6VN1_A	A	284	ALA	('284', 'ALA', 'A')	0.056	0.079	-0.35	-18.9703	0.546111	0.165356	0.252601	-100	-100	-100	-100	-100	-100	-100	-100	-100	0	0	0
6VN1_A	A	285	ARG	('285', 'ARG', 'A')	0.064	0.06	0.12	-15.8567	0.537889	0.340856	0.531616	-100	-100	-100	-100	-100	-100	-100	-100	-100	0	0	0
6VN1_A	A	286	SER	('286', 'SER', 'A')	0.059	0.079	-0.1	-16.1356	0.545222	0.208492	0.304614	-100	-100	-100	-100	-100	-100	-100	-100	-100	0	0	0
6VN1_A	A	287	ILE	('287', 'ILE', 'A')	0.062	0.092	0.42	-12.1506	0.547222	0.287585	0.641816	-100	-100	-100	-100	-100	-100	-100	-100	-100	0	0	0
6VN1_A	A	288	PHE	('288', 'PHE', 'A')	0.059	0.142	0.38	-11.411	0.536889	0.239202	0.646703	-100	-100	-100	-100	-100	-100	-100	-100	-100	0	0	0
6VN1_A	A	289	PRO	('289', 'PRO', 'A')	0.058	0.216	0.68	-7.80611	0.537333	0.209333	0.81992	-100	-100	-100	-100	-100	-100	-100	-100	-100	0	0	0
6VN1_A	A	290	TYR	('290', 'TYR', 'A')	0.052	0.135	0.15	-12.719	0.519778	0.378719	0.519708	-100	-100	-100	-100	-100	-100	-100	-100	-100	0	0	0
6VN1_A	A	291	ASP	('291', 'ASP', 'A')	0.065	0.238	0.77	-10.7816	0.497778	0.326749	0.634633	-100	-100	-100	-100	-100	-100	-100	-100	-100	0	0	0
6VN1_A	A	292	SER	('292', 'SER', 'A')	0.064	0.158	0.54	-12.038	0.479333	0.235622	0.602212	-100	-100	-100	-100	-100	-100	-100	-100	-100	0	0	0
6VN1_A	A	293	PHE	('293', 'PHE', 'A')	0.057	0.122	-0.28	-15.8322	0.458778	0.361472	0.209745	-100	-100	-100	-100	-100	-100	-100	-100	-100	0	0	0
6VN1_A	A	294	GLY	('294', 'GLY', 'A')	0.068	0.092	0.32	-13.7553	0.452667	0.215808	0.532386	-100	-100	-100	-100	-100	-100	-100	-100	-100	0	0	0
6VN1_A	A	295	LEU	('295', 'LEU', 'A')	0.064	0.11	-0.28	-16.8242	0.444111	0.291673	0.266007	-100	-100	-100	-100	-100	-100	-100	-100	-100	0	0	0
6VN1_A	A	296	SER	('296', 'SER', 'A')	0.063	0.122	0.18	-13.4148	0.433111	0.276665	0.607868	-100	-100	-100	-100	-100	-100	-100	-100	-100	0	0	0
6VN1_A	A	297	THR	('297', 'THR', 'A')	0.062	0.158	0.07	-10.6114	0.404889	0.287107	0.533736	-100	-100	-100	-100	-100	-100	-100	-100	-100	0	0	0
6VN1_A	A	298	GLY	('298', 'GLY', 'A')	0.068	0.158	0.7	-7.37489	0.403556	0.328588	0.524367	-100	-100	-100	-100	-100	-100	-100	-100	-100	0	0	0
6VN1_A	A	299	ASP	('299', 'ASP', 'A')	0.052	0.158	0.02	-10.509	0.388333	0.291969	0.500733	-100	-100	-100	-100	-100	-100	-100	-100	-100	0	0	0
6VN1_A	A	300	ILE	('300', 'ILE', 'A')	0.067	0.182	0.46	-11.598	0.384222	0.245137	0.665374	-100	-100	-100	-100	-100	-100	-100	-100	-100	0	0	0
6VN1_A	A	301	ILE	('301', 'ILE', 'A')	0	0.158	-0.33	-13.2324	0.382222	0.207974	0.305629	-100	-100	-100	-100	-100	-100	-100	-100	-100	0	0	0
6VN1_A	A	302	TYR	('302', 'TYR', 'A')	0.076	0.253	0.67	-10.0801	0.379667	0.219274	0.62056	-100	-100	-100	-100	-100	-100	-100	-100	-100	0	0	0
6VN1_A	A	303	MET	('303', 'MET', 'A')	0.064	0.253	0.2	-10.9947	0.391667	0.159967	0.315382	-100	-100	-100	-100	-100	-100	-100	-100	-100	0	0	0
6VN1_A	A	304	SER	('304', 'SER', 'A')	0	0.238	0.27	-11.1667	0.400778	0.155317	0.358105	-100	-100	-100	-100	-100	-100	-100	-100	-100	0	0	0
6VN1_A	A	305	PRO	('305', 'PRO', 'A')	0.051	0.158	-0.15	-15.7258	0.422444	0.148092	0.274059	-100	-100	-100	-100	-100	-100	-100	-100	-100	0	0	0
6VN1_A	A	306	PHE	('306', 'PHE', 'A')	0.044	0.238	0.27	-11.19	0.469222	0.260668	0.473498	-100	-100	-100	-100	-100	-100	-100	-100	-100	0	0	0
6VN1_A	A	307	PHE	('307', 'PHE', 'A')	0.053	0.399	0.4	-10.532	0.498444	0.281425	0.735057	-100	-100	-100	-100	-100	-100	-100	-100	-100	0	0	0
6VN1_A	A	308	GLY	('308', 'GLY', 'A')	0	0.488	0.74	-11.3836	0.537889	0.234581	0.789839	-100	-100	-100	-100	-100	-100	-100	-100	-100	0	0	0
6VN1_A	A	309	LEU	('309', 'LEU', 'A')	0.059	0.632	1.16	-7.40678	0.563667	0.436413	1.55185	-100	-100	-100	-100	-100	-100	-100	-100	-100	0	0	0
6VN1_A	A	310	ARG	('310', 'ARG', 'A')	0.061	0.654	1.36	-4.63044	0.590778	0.594374	1.84874	-100	-100	-100	-100	-100	-100	-100	-100	-100	0	0	0
6VN1_A	A	311	ASP	('311', 'ASP', 'A')	0.064	0.678	1.37	-4.38844	0.621778	0.576769	1.8957	-100	-100	-100	-100	-100	-100	-100	-100	-100	0	0	0
6VN1_A	A	312	GLY	('312', 'GLY', 'A')	0.068	0.654	1.53	-4.61644	0.630444	0.466518	1.76304	-100	-100	-100	-100	-100	-100	-100	-100	-100	0	0	0
6VN1_A	A	313	ALA	('313', 'ALA', 'A')	0.061	0.533	0.85	-7.18578	0.643	0.583765	1.46955	-100	-100	-100	-100	-100	-100	-100	-100	-100	0	0	0
6VN1_A	A	314	TYR	('314', 'TYR', 'A')	0.059	0.697	1.24	-6.37344	0.641556	0.688578	1.71244	-100	-100	-100	-100	-100	-100	-100	-100	-100	0	0	0
6VN1_A	A	315	ARG	('315', 'ARG', 'A')	0.068	0.697	1.45	-6.06233	0.642222	0.696654	2.10686	-100	-100	-100	-100	-100	-100	-100	-100	-100	0	0	0
6VN1_A	A	316	GLU	('316', 'GLU', 'A')	0.063	0.399	0.69	-7.595	0.639889	0.638896	1.35441	-100	-100	-100	-100	-100	-100	-100	-100	-100	0	0	0
6VN1_A	A	317	HIS	('317', 'HIS', 'A')	0.064	0.382	1.01	-8.65956	0.634111	0.561563	1.31427	-100	-100	-100	-100	-100	-100	-100	-100	-100	0	0	0
6VN1_A	A	318	SER	('318', 'SER', 'A')	0.066	0.435	0.78	-7.95567	0.63	0.452716	1.40805	-100	-100	-100	-100	-100	-100	-100	-100	-100	0	0	0
6VN1_A	A	319	ASN	('319', 'ASN', 'A')	0.084	0.435	1.1	-5.54989	0.612667	0.578218	1.58876	-100	-100	-100	-100	-100	-100	-100	-100	-100	0	0	0
6VN1_A	A	320	TYR	('320', 'TYR', 'A')	0.066	0.354	0.74	-6.47622	0.603556	0.538784	1.38402	-100	-100	-100	-100	-100	-100	-100	-100	-100	0	0	0
6VN1_A	A	321	ALA	('321', 'ALA', 'A')	0.059	0.553	1.34	-2.82122	0.585778	0.35476	1.51053	-100	-100	-100	-100	-100	-100	-100	-100	-100	0	0	0
6VN1_A	A	322	MET	('322', 'MET', 'A')	0.062	0.577	1.35	-3.19767	0.579	0.394908	1.75017	-100	-100	-100	-100	-100	-100	-100	-100	-100	0	0	0
6VN1_A	A	323	ASP	('323', 'ASP', 'A')	0.051	0.577	1.42	-3.377	0.569556	0.406614	1.62697	-100	-100	-100	-100	-100	-100	-100	-100	-100	0	0	0
6VN1_A	A	324	ARG	('324', 'ARG', 'A')	0.063	0.382	0.63	-8.18411	0.548111	0.412015	1.30173	-100	-100	-100	-100	-100	-100	-100	-100	-100	0	0	0
6VN1_A	A	325	PHE	('325', 'PHE', 'A')	0.051	0.399	0.54	-11.4872	0.547667	0.399403	1.03132	-100	-100	-100	-100	-100	-100	-100	-100	-100	0	0	0
6VN1_A	A	326	HIS	('326', 'HIS', 'A')	0.046	0.399	0.69	-8.94333	0.542	0.414519	1.17008	-100	-100	-100	-100	-100	-100	-100	-100	-100	0	0	0
6VN1_A	A	327	GLN	('327', 'GLN', 'A')	0.05	0.488	0.72	-9.56744	0.549333	0.378436	1.2852	-100	-100	-100	-100	-100	-100	-100	-100	-100	0	0	0
6VN1_A	A	328	PHE	('328', 'PHE', 'A')	0.052	0.488	0.82	-8.36433	0.555667	0.394793	1.23584	-100	-100	-100	-100	-100	-100	-100	-100	-100	0	0	0
6VN1_A	A	329	GLU	('329', 'GLU', 'A')	0.057	0.632	1.26	-6.70533	0.549	0.474654	1.66974	-100	-100	-100	-100	-100	-100	-100	-100	-100	0	0	0
6VN1_A	A	330	GLY	('330', 'GLY', 'A')	0.054	0.654	1.39	-5.702	0.568444	0.260757	1.53072	-100	-100	-100	-100	-100	-100	-100	-100	-100	0	0	0
6VN1_A	A	331	TYR	('331', 'TYR', 'A')	0.053	0.464	0.69	-10.0639	0.574667	0.483312	0.992331	-100	-100	-100	-100	-100	-100	-100	-100	-100	0	0	0
6VN1_A	A	332	ARG	('332', 'ARG', 'A')	0.055	0.678	0.96	-10.3852	0.587556	0.545881	1.38694	-100	-100	-100	-100	-100	-100	-100	-100	-100	0	0	0
6VN1_A	A	333	GLN	('333', 'GLN', 'A')	0.049	0.399	0.37	-10.9309	0.602222	0.416029	0.76216	-100	-100	-100	-100	-100	-100	-100	-100	-100	0	0	0
6VN1_A	A	334	ARG	('334', 'ARG', 'A')	0.066	0.577	0.32	-11.0904	0.592556	0.57797	1.04962	-100	-100	-100	-100	-100	-100	-100	-100	-100	0	0	0
6VN1_A	A	335	ASP	('335', 'ASP', 'A')	0.053	0.553	0.63	-7.93578	0.609222	0.499044	1.25045	-100	-100	-100	-100	-100	-100	-100	-100	-100	0	0	0
6VN1_A	A	336	LEU	('336', 'LEU', 'A')	0.049	0.488	0.17	-12.0586	0.608333	0.444014	0.957774	-100	-100	-100	-100	-100	-100	-100	-100	-100	0	0	0
6VN1_A	A	337	ASP	('337', 'ASP', 'A')	0.052	0.632	0.88	-6.58011	0.614111	0.478696	1.69713	-100	-100	-100	-100	-100	-100	-100	-100	-100	0	0	0
6VN1_A	A	338	THR	('338', 'THR', 'A')	0.052	0.731	1.13	-5.87311	0.618	0.42689	1.83149	-100	-100	-100	-100	-100	-100	-100	-100	-100	0	0	0
6VN1_A	A	339	ARG	('339', 'ARG', 'A')	0.057	0.731	1.04	-8.47022	0.613889	0.580487	1.69975	-100	-100	-100	-100	-100	-100	-100	-100	-100	0	0	0
6VN1_A	A	340	ALA	('340', 'ALA', 'A')	0.057	0.697	1.18	-9.87022	0.607778	0.408909	1.84346	-100	-100	-100	-100	-100	-100	-100	-100	-100	0	0	0
6VN1_A	A	341	LEU	('341', 'LEU', 'A')	0.052	0.678	0.94	-8.69778	0.591778	0.369189	1.58033	-100	-100	-100	-100	-100	-100	-100	-100	-100	0	0	0
6VN1_A	A	342	LEU	('342', 'LEU', 'A')	0.057	0.577	0.83	-8.37467	0.574778	0.396443	1.27132	-100	-100	-100	-100	-100	-100	-100	-100	-100	0	0	0
6VN1_A	A	343	GLU	('343', 'GLU', 'A')	0.056	0.654	1.37	-6.38011	0.561667	0.484176	1.35596	-100	-100	-100	-100	-100	-100	-100	-100	-100	0	0	0
6VN1_A	A	344	PRO	('344', 'PRO', 'A')	0.057	0.654	1.35	-7.66189	0.527	0.369074	1.50679	-100	-100	-100	-100	-100	-100	-100	-100	-100	0	0	0
6VN1_A	A	345	ALA	('345', 'ALA', 'A')	0.051	0.488	0.93	-8.094	0.485889	0.373789	1.10173	-100	-100	-100	-100	-100	-100	-100	-100	-100	0	0	0
6VN1_A	A	346	ALA	('346', 'ALA', 'A')	0.052	0.435	0.91	-6.80411	0.443667	0.413321	1.0988	-100	-100	-100	-100	-100	-100	-100	-100	-100	0	0	0
6VN1_A	A	347	ARG	('347', 'ARG', 'A')	0.042	0.308	0.34	-9.20444	0.430444	0.499783	0.567882	-100	-100	-100	-100	-100	-100	-100	-100	-100	0	0	0
6VN1_A	A	348	ASN	('348', 'ASN', 'A')	0	0.279	0.06	-12.3091	0.418556	0.387352	0.359323	-100	-100	-100	-100	-100	-100	-100	-100	-100	0	0	0
6VN1_A	A	349	PHE	('349', 'PHE', 'A')	0	0.279	0.01	-13.2427	0.411333	0.246788	0.465055	-100	-100	-100	-100	-100	-100	-100	-100	-100	0	0	0
6VN1_A	A	350	LEU	('350', 'LEU', 'A')	0	0.253	-0.03	-14.1018	0.409667	0.311971	0.314248	-100	-100	-100	-100	-100	-100	-100	-100	-100	0	0	0
6VN1_A	A	351	VAL	('351', 'VAL', 'A')	0.063	0.308	0.12	-14.2717	0.391778	0.132152	0.642996	-100	-100	-100	-100	-100	-100	-100	-100	-100	0	0	0
6VN1_A	A	352	THR	('352', 'THR', 'A')	0.055	0.253	0.04	-13.6523	0.391222	0.201584	0.461944	-100	-100	-100	-100	-100	-100	-100	-100	-100	0	0	0
6VN1_A	A	353	PRO	('353', 'PRO', 'A')	0.061	0.33	0.71	-9.78022	0.383889	0.142564	0.782862	-100	-100	-100	-100	-100	-100	-100	-100	-100	0	0	0
6VN1_A	A	354	HIS	('354', 'HIS', 'A')	0.07	0.308	0.28	-12.6937	0.397889	0.321178	0.68342	-100	-100	-100	-100	-100	-100	-100	-100	-100	0	0	0
6VN1_A	A	355	LEU	('355', 'LEU', 'A')	0.053	0.207	-0.46	-16.3493	0.420778	0.198865	0.264036	-100	-100	-100	-100	-100	-100	-100	-100	-100	0	0	0
6VN1_A	A	356	THR	('356', 'THR', 'A')	0	0.216	-0.65	-16.9936	0.414778	0.230044	0.171208	-100	-100	-100	-100	-100	-100	-100	-100	-100	0	0	0
6VN1_A	A	357	VAL	('357', 'VAL', 'A')	0	0.182	-0.72	-19.8244	0.414556	0.222881	0.109199	-100	-100	-100	-100	-100	-100	-100	-100	-100	0	0	0
6VN1_A	A	358	GLY	('358', 'GLY', 'A')	0	0.207	-0.49	-13.4748	0.420778	0.243953	0.14581	-100	-100	-100	-100	-100	-100	-100	-100	-100	0	0	0
6VN1_A	A	359	TRP	('359', 'TRP', 'A')	0.038	0.207	-0.32	-15.3088	0.436111	0.452454	0.18082	-100	-100	-100	-100	-100	-100	-100	-100	-100	0	0	0
6VN1_A	A	360	ASN	('360', 'ASN', 'A')	0.047	0.279	0.39	-12.2401	0.472	0.459091	0.49473	-100	-100	-100	-100	-100	-100	-100	-100	-100	0	0	0
6VN1_A	A	361	TRP	('361', 'TRP', 'A')	0.051	0.382	0.3	-8.92211	0.490667	0.555786	0.601991	-100	-100	-100	-100	-100	-100	-100	-100	-100	0	0	0
6VN1_A	A	362	LYS	('362', 'LYS', 'A')	0.041	0.253	0.61	-9.13922	0.516667	0.586126	0.713032	-100	-100	-100	-100	-100	-100	-100	-100	-100	0	0	0
6VN1_A	A	363	PRO	('363', 'PRO', 'A')	0.051	0.354	0.82	-7.86189	0.533111	0.445001	0.865612	-100	-100	-100	-100	-100	-100	-100	-100	-100	0	0	0
6VN1_A	A	364	LYS	('364', 'LYS', 'A')	0.049	0.253	0.3	-8.95656	0.534444	0.64437	0.665405	-100	-100	-100	-100	-100	-100	-100	-100	-100	0	0	0
6VN1_A	A	365	ARG	('365', 'ARG', 'A')	0.051	0.488	0.73	-8.17733	0.531444	0.630903	0.896814	-100	-100	-100	-100	-100	-100	-100	-100	-100	0	0	0
6VN1_A	A	366	THR	('366', 'THR', 'A')	0.047	0.308	0.75	-6.652	0.532778	0.450207	1.02854	-100	-100	-100	-100	-100	-100	-100	-100	-100	0	0	0
6VN1_A	A	367	GLU	('367', 'GLU', 'A')	0.047	0.182	0.19	-9.23767	0.514333	0.392855	0.495709	-100	-100	-100	-100	-100	-100	-100	-100	-100	0	0	0
6VN1_A	A	368	VAL	('368', 'VAL', 'A')	0.048	0.142	-0.22	-17.1844	0.502444	0.230988	0.346203	-100	-100	-100	-100	-100	-100	-100	-100	-100	0	0	0
6VN1_A	A	369	CYS	('369', 'CYS', 'A')	0.053	0.122	-0.26	-17.3653	0.497889	0.184431	0.354116	-100	-100	-100	-100	-100	-100	-100	-100	-100	0	0	0
6VN1_A	A	370	SER	('370', 'SER', 'A')	0.057	0.11	-0.42	-18.1644	0.489111	0.193439	0.279019	-100	-100	-100	-100	-100	-100	-100	-100	-100	0	0	0
6VN1_A	A	371	LEU	('371', 'LEU', 'A')	0.068	0.101	-1.01	-22.5466	0.490667	0.261695	0.208259	-100	-100	-100	-100	-100	-100	-100	-100	-100	0	0	0
6VN1_A	A	372	VAL	('372', 'VAL', 'A')	0.051	0.057	-0.36	-17.523	0.501444	0.175971	0.463645	-100	-100	-100	-100	-100	-100	-100	-100	-100	0	0	0
6VN1_A	A	373	LYS	('373', 'LYS', 'A')	0.138	0.092	-0.52	-17.5462	0.495222	0.286154	0.582731	-100	-100	-100	-100	-100	-100	-100	-100	-100	0	0	0
6VN1_A	A	374	TRP	('374', 'TRP', 'A')	0.052	0.026	-0.52	-13.2646	0.519778	0.237219	0.651213	-100	-100	-100	-100	-100	-100	-100	-100	-100	0	0	0
6VN1_A	A	375	ARG	('375', 'ARG', 'A')	0.062	0.06	-0.3	-11.4531	0.527333	0.399616	0.709281	-100	-100	-100	-100	-100	-100	-100	-100	-100	0	0	0
6VN1_A	A	376	GLU	('376', 'GLU', 'A')	0.212	0.182	-0.27	-13.936	0.543667	0.328307	0.758246	-100	-100	-100	-100	-100	-100	-100	-100	-100	0	0	0
6VN1_A	A	377	VAL	('377', 'VAL', 'A')	0.16	0.142	-0.62	-15.9246	0.523667	0.220153	0.418746	-100	-100	-100	-100	-100	-100	-100	-100	-100	0	0	0
6VN1_A	A	378	GLU	('378', 'GLU', 'A')	0.168	0.33	0.27	-12.2824	0.521111	0.388215	0.635214	-100	-100	-100	-100	-100	-100	-100	-100	-100	0	0	0
6VN1_A	A	379	ASP	('379', 'ASP', 'A')	0.144	0.216	0.29	-12.6809	0.521222	0.338076	0.702038	-100	-100	-100	-100	-100	-100	-100	-100	-100	0	0	0
6VN1_A	A	380	VAL	('380', 'VAL', 'A')	0.151	0.207	-0.6	-20.5384	0.519444	0.243916	0.271279	-100	-100	-100	-100	-100	-100	-100	-100	-100	0	0	0
6VN1_A	A	381	VAL	('381', 'VAL', 'A')	0.11	0.182	-0.05	-16.146	0.514111	0.252489	0.575529	-100	-100	-100	-100	-100	-100	-100	-100	-100	0	0	0
6VN1_A	A	382	ARG	('382', 'ARG', 'A')	0.132	0.33	-0.33	-16.8243	0.537333	0.524466	0.49593	-100	-100	-100	-100	-100	-100	-100	-100	-100	0	0	0
6VN1_A	A	383	ASP	('383', 'ASP', 'A')	0.086	0.182	0.37	-9.10933	0.528667	0.475199	0.576745	-100	-100	-100	-100	-100	-100	-100	-100	-100	0	0	0
6VN1_A	A	384	GLU	('384', 'GLU', 'A')	0.13	0.354	0.93	-8.17578	0.522778	0.446173	1.09285	-100	-100	-100	-100	-100	-100	-100	-100	-100	0	0	0
6VN1_A	A	385	TYR	('385', 'TYR', 'A')	0.119	0.142	0.98	-7.37344	0.513889	0.469067	0.968542	-100	-100	-100	-100	-100	-100	-100	-100	-100	0	0	0
6VN1_A	A	386	ALA	('386', 'ALA', 'A')	0.164	0.308	1.5	-4.71067	0.543	0.415332	1.29029	-100	-100	-100	-100	-100	-100	-100	-100	-100	0	0	0
6VN1_A	A	387	HIS	('387', 'HIS', 'A')	0.133	0.435	1.47	-4.94556	0.518	0.409652	1.18651	-100	-100	-100	-100	-100	-100	-100	-100	-100	0	0	0
6VN1_A	A	388	ASN	('388', 'ASN', 'A')	0.112	0.216	0.87	-6.53611	0.503889	0.344277	1.00665	-100	-100	-100	-100	-100	-100	-100	-100	-100	0	0	0
6VN1_A	A	389	PHE	('389', 'PHE', 'A')	0.103	0.253	0.02	-11.5679	0.482667	0.197395	0.614429	-100	-100	-100	-100	-100	-100	-100	-100	-100	0	0	0
6VN1_A	A	390	ARG	('390', 'ARG', 'A')	0.065	0.079	-0.24	-12.9143	0.484889	0.40585	0.504066	-100	-100	-100	-100	-100	-100	-100	-100	-100	0	0	0
6VN1_A	A	391	PHE	('391', 'PHE', 'A')	0	0.122	-0.95	-17.7151	0.472111	0.164189	0.177309	-100	-100	-100	-100	-100	-100	-100	-100	-100	0	0	0
6VN1_A	A	392	THR	('392', 'THR', 'A')	0.067	0.075	-0.39	-17.6597	0.461	0.229915	0.541255	-100	-100	-100	-100	-100	-100	-100	-100	-100	0	0	0
6VN1_A	A	393	MET	('393', 'MET', 'A')	0	0.067	-0.47	-15.3183	0.451111	0.15981	0.322976	-100	-100	-100	-100	-100	-100	-100	-100	-100	0	0	0
6VN1_A	A	394	LYS	('394', 'LYS', 'A')	0.056	0.122	0.55	-9.76156	0.437333	0.36208	0.769055	-100	-100	-100	-100	-100	-100	-100	-100	-100	0	0	0
6VN1_A	A	395	THR	('395', 'THR', 'A')	0.056	0.11	0.69	-7.553	0.415333	0.277634	0.954291	-100	-100	-100	-100	-100	-100	-100	-100	-100	0	0	0
6VN1_A	A	396	LEU	('396', 'LEU', 'A')	0.053	0.05	0.05	-11.5016	0.418556	0.253387	0.72859	-100	-100	-100	-100	-100	-100	-100	-100	-100	0	0	0
6VN1_A	A	397	SER	('397', 'SER', 'A')	0.061	0.026	0.45	-11.9149	0.419444	0.349716	0.676581	-100	-100	-100	-100	-100	-100	-100	-100	-100	0	0	0
6VN1_A	A	398	THR	('398', 'THR', 'A')	0.056	0.021	-0.36	-16.6343	0.422	0.307664	0.427059	-100	-100	-100	-100	-100	-100	-100	-100	-100	0	0	0
6VN1_A	A	399	THR	('399', 'THR', 'A')	0.059	0.026	-0.55	-20.0613	0.421556	0.371019	0.322663	-100	-100	-100	-100	-100	-100	-100	-100	-100	0	0	0
6VN1_A	A	400	PHE	('400', 'PHE', 'A')	0.054	0.045	-1.07	-20.5296	0.434556	0.421612	0.215366	-100	-100	-100	-100	-100	-100	-100	-100	-100	0	0	0
6VN1_A	A	401	ILE	('401', 'ILE', 'A')	0.067	0.079	-0.24	-16.7608	0.466333	0.463548	0.539239	-100	-100	-100	-100	-100	-100	-100	-100	-100	0	0	0
6VN1_A	A	402	SER	('402', 'SER', 'A')	0.078	0.158	-0.37	-16.3563	0.494556	0.512821	0.290128	-100	-100	-100	-100	-100	-100	-100	-100	-100	0	0	0
6VN1_A	A	403	GLU	('403', 'GLU', 'A')	0.091	0.308	0.73	-9.66756	0.526333	0.71238	0.742375	-100	-100	-100	-100	-100	-100	-100	-100	-100	0	0	0
6VN1_A	A	404	THR	('404', 'THR', 'A')	0.099	0.464	0.89	-7.924	0.557	0.725769	1.19871	-100	-100	-100	-100	-100	-100	-100	-100	-100	0	0	0
6VN1_A	A	405	ASN	('405', 'ASN', 'A')	0.071	0.533	1.05	-7.56067	0.571778	0.656177	1.15882	-100	-100	-100	-100	-100	-100	-100	-100	-100	0	0	0
6VN1_A	A	406	GLU	('406', 'GLU', 'A')	0.082	0.533	0.6	-7.49989	0.591222	0.725372	1.11905	-100	-100	-100	-100	-100	-100	-100	-100	-100	0	0	0
6VN1_A	A	407	PHE	('407', 'PHE', 'A')	0.091	0.33	-0.01	-11.6727	0.620222	0.570124	0.792338	-100	-100	-100	-100	-100	-100	-100	-100	-100	0	0	0
6VN1_A	A	408	ASN	('408', 'ASN', 'A')	0.114	0.553	0.73	-6.05978	0.621444	0.572558	1.08529	-100	-100	-100	-100	-100	-100	-100	-100	-100	0	0	0
6VN1_A	A	409	LEU	('409', 'LEU', 'A')	0.13	0.33	-0.09	-11.5567	0.625778	0.498118	0.666537	-100	-100	-100	-100	-100	-100	-100	-100	-100	0	0	0
6VN1_A	A	410	ASN	('410', 'ASN', 'A')	0.155	0.577	0.89	-6.66389	0.603	0.544103	1.10852	-100	-100	-100	-100	-100	-100	-100	-100	-100	0	0	0
6VN1_A	A	411	GLN	('411', 'GLN', 'A')	0.111	0.488	0.84	-6.45433	0.578889	0.528052	1.01078	-100	-100	-100	-100	-100	-100	-100	-100	-100	0	0	0
6VN1_A	A	412	ILE	('412', 'ILE', 'A')	0.092	0.279	0.06	-11.0273	0.562667	0.351106	0.535857	-100	-100	-100	-100	-100	-100	-100	-100	-100	0	0	0
6VN1_A	A	413	HIS	('413', 'HIS', 'A')	0.076	0.308	0.34	-12.1118	0.530111	0.482511	0.745269	-100	-100	-100	-100	-100	-100	-100	-100	-100	0	0	0
6VN1_A	A	414	LEU	('414', 'LEU', 'A')	0.063	0.216	-0.01	-14.7733	0.520333	0.27257	0.639496	-100	-100	-100	-100	-100	-100	-100	-100	-100	0	0	0
6VN1_A	A	415	SER	('415', 'SER', 'A')	0.105	0.279	-0.28	-14.8202	0.505333	0.343293	0.403319	-100	-100	-100	-100	-100	-100	-100	-100	-100	0	0	0
6VN1_A	A	416	GLN	('416', 'GLN', 'A')	0.148	0.354	0.31	-15.3879	0.496444	0.39843	0.835126	-100	-100	-100	-100	-100	-100	-100	-100	-100	0	0	0
6VN1_A	A	417	CYS	('417', 'CYS', 'A')	0.172	0.238	-0.25	-17.357	0.485333	0.250377	0.788941	-100	-100	-100	-100	-100	-100	-100	-100	-100	0	0	0
6VN1_A	A	418	VAL	('418', 'VAL', 'A')	0	0.253	-0.92	-20.6954	0.462778	0.242466	0.35596	-100	-100	-100	-100	-100	-100	-100	-100	-100	0	0	0
6VN1_A	A	419	LYS	('419', 'LYS', 'A')	0.173	0.435	-0.09	-11.782	0.472556	0.466742	0.809635	-100	-100	-100	-100	-100	-100	-100	-100	-100	0	0	0
6VN1_A	A	420	GLU	('420', 'GLU', 'A')	0.252	0.553	0.44	-8.93933	0.473778	0.461006	1.17827	-100	-100	-100	-100	-100	-100	-100	-100	-100	0	0	0
6VN1_A	A	421	GLU	('421', 'GLU', 'A')	0.253	0.238	-0.2	-12.6169	0.475111	0.334671	1.03932	-100	-100	-100	-100	-100	-100	-100	-100	-100	0	0	0
6VN1_A	A	422	ALA	('422', 'ALA', 'A')	0	0.354	-0.73	-19.6189	0.467222	0.181965	0.50659	-100	-100	-100	-100	-100	-100	-100	-100	-100	0	0	0
6VN1_A	A	423	ARG	('423', 'ARG', 'A')	0.321	0.615	0.31	-14.4147	0.48	0.575951	1.31989	-100	-100	-100	-100	-100	-100	-100	-100	-100	0	0	0
6VN1_A	A	424	ALA	('424', 'ALA', 'A')	0.331	0.533	0.58	-9.067	0.487222	0.261765	1.69169	-100	-100	-100	-100	-100	-100	-100	-100	-100	0	0	0
6VN1_A	A	425	ILE	('425', 'ILE', 'A')	0.301	0.354	0.05	-11.8459	0.485111	0.196949	1.26507	-100	-100	-100	-100	-100	-100	-100	-100	-100	0	0	0
6VN1_A	A	426	ILE	('426', 'ILE', 'A')	0.338	0.464	-0.27	-17.5642	0.478444	0.246284	0.855764	-100	-100	-100	-100	-100	-100	-100	-100	-100	0	0	0
6VN1_A	A	427	ASN	('427', 'ASN', 'A')	0.31	0.697	0.65	-9.93533	0.488	0.397603	1.92498	-100	-100	-100	-100	-100	-100	-100	-100	-100	0	0	0
6VN1_A	A	428	ARG	('428', 'ARG', 'A')	0.279	0.553	0.96	-6.33756	0.480111	0.435627	1.98737	-100	-100	-100	-100	-100	-100	-100	-100	-100	0	0	0
6VN1_A	A	429	ILE	('429', 'ILE', 'A')	0.277	0.488	0.37	-9.84667	0.492889	0.369727	1.264	-100	-100	-100	-100	-100	-100	-100	-100	-100	0	0	0
6VN1_A	A	430	TYR	('430', 'TYR', 'A')	0.285	0.769	0.51	-11.2872	0.491333	0.372948	1.54795	-100	-100	-100	-100	-100	-100	-100	-100	-100	0	0	0
6VN1_A	A	431	THR	('431', 'THR', 'A')	0.275	0.82	1.26	-4.02644	0.536222	0.459839	2.2826	-100	-100	-100	-100	-100	-100	-100	-100	-100	0	0	0
6VN1_A	A	432	THR	('432', 'THR', 'A')	0.353	0.731	1.32	-4.02644	0.544222	0.401552	2.28825	-100	-100	-100	-100	-100	-100	-100	-100	-100	0	0	0
6VN1_A	A	433	ARG	('433', 'ARG', 'A')	0.292	0.577	1.04	-4.93811	0.552111	0.70575	2.2114	-100	-100	-100	-100	-100	-100	-100	-100	-100	0	0	0
6VN1_A	A	434	TYR	('434', 'TYR', 'A')	0.225	0.632	0.73	-9.48911	0.553889	0.549241	1.59787	-100	-100	-100	-100	-100	-100	-100	-100	-100	0	0	0
6VN1_A	A	435	ASN	('435', 'ASN', 'A')	0.262	0.887	1.37	-4.54011	0.573667	0.556969	2.23798	-100	-100	-100	-100	-100	-100	-100	-100	-100	0	0	0
6VN1_A	A	436	SER	('436', 'SER', 'A')	0.242	0.904	1.68	-3.202	0.580667	0.533687	2.274	-100	-100	-100	-100	-100	-100	-100	-100	-100	0	0	0
6VN1_A	A	437	SER	('437', 'SER', 'A')	0.254	0.82	1.3	-4.89989	0.577222	0.573117	1.78586	-100	-100	-100	-100	-100	-100	-100	-100	-100	0	0	0
6VN1_A	A	438	HIS	('438', 'HIS', 'A')	0.295	0.76	0.85	-7.43756	0.572778	0.693727	1.29615	-100	-100	-100	-100	-100	-100	-100	-100	-100	0	0	0
6VN1_A	A	439	VAL	('439', 'VAL', 'A')	0.32	0.848	1.23	-7.62356	0.581444	0.458964	1.61872	-100	-100	-100	-100	-100	-100	-100	-100	-100	0	0	0
6VN1_A	A	440	ARG	('440', 'ARG', 'A')	0.352	0.805	0.7	-9.97733	0.555556	0.674664	1.6453	-100	-100	-100	-100	-100	-100	-100	-100	-100	0	0	0
6VN1_A	A	441	THR	('441', 'THR', 'A')	0.312	0.769	0.74	-7.53833	0.546889	0.490976	1.57198	-100	-100	-100	-100	-100	-100	-100	-100	-100	0	0	0
6VN1_A	A	442	GLY	('442', 'GLY', 'A')	0.298	0.769	0.93	-6.15722	0.525556	0.458568	1.43429	-100	-100	-100	-100	-100	-100	-100	-100	-100	0	0	0
6VN1_A	A	443	ASP	('443', 'ASP', 'A')	0.247	0.731	0.73	-7.63522	0.506778	0.53303	1.49177	-100	-100	-100	-100	-100	-100	-100	-100	-100	0	0	0
6VN1_A	A	444	ILE	('444', 'ILE', 'A')	0.186	0.553	-0.24	-15.1647	0.490111	0.430649	0.936909	-100	-100	-100	-100	-100	-100	-100	-100	-100	0	0	0
6VN1_A	A	445	GLN	('445', 'GLN', 'A')	0.154	0.488	-0.24	-12.3976	0.462	0.430228	0.936928	-100	-100	-100	-100	-100	-100	-100	-100	-100	0	0	0
6VN1_A	A	446	THR	('446', 'THR', 'A')	0.073	0.33	-0.53	-16.9661	0.465444	0.222119	0.658172	-100	-100	-100	-100	-100	-100	-100	-100	-100	0	0	0
6VN1_A	A	447	TYR	('447', 'TYR', 'A')	0.066	0.279	-0.66	-15.712	0.453444	0.270405	0.615975	-100	-100	-100	-100	-100	-100	-100	-100	-100	0	0	0
6VN1_A	A	448	LEU	('448', 'LEU', 'A')	0.066	0.158	-0.42	-17.747	0.441111	0.225946	0.644968	-100	-100	-100	-100	-100	-100	-100	-100	-100	0	0	0
6VN1_A	A	449	ALA	('449', 'ALA', 'A')	0.052	0.079	-0.91	-16.2044	0.423778	0.13438	0.21372	-100	-100	-100	-100	-100	-100	-100	-100	-100	0	0	0
6VN1_A	A	450	ARG	('450', 'ARG', 'A')	0.061	0.075	-0.27	-15.3079	0.395222	0.372098	0.577291	-100	-100	-100	-100	-100	-100	-100	-100	-100	0	0	0
6VN1_A	A	451	GLY	('451', 'GLY', 'A')	0.049	0.045	-0.17	-17.7929	0.381222	0.141915	0.467343	-100	-100	-100	-100	-100	-100	-100	-100	-100	0	0	0
6VN1_A	A	452	GLY	('452', 'GLY', 'A')	0.056	0.057	-0.37	-14.4859	0.363222	0.104564	0.196211	-100	-100	-100	-100	-100	-100	-100	-100	-100	0	0	0
6VN1_A	A	453	PHE	('453', 'PHE', 'A')	0.052	0.038	-1.19	-22.0104	0.341556	0.074791	0.161589	-100	-100	-100	-100	-100	-100	-100	-100	-100	0	0	0
6VN1_A	A	454	VAL	('454', 'VAL', 'A')	0	0.11	-1.3	-25.6331	0.348333	-0.0809476	0.0999345	-100	-100	-100	-100	-100	-100	-100	-100	-100	0	0	0
6VN1_A	A	455	VAL	('455', 'VAL', 'A')	0	0.142	-1.46	-24.2309	0.338222	-0.08788	0.0846743	-100	-100	-100	-100	-100	-100	-100	-100	-100	0	0	0
6VN1_A	A	456	VAL	('456', 'VAL', 'A')	0	0.253	-1.11	-20.8886	0.339111	-0.0823518	0.202513	-100	-100	-100	-100	-100	-100	-100	-100	-100	0	0	0
6VN1_A	A	457	PHE	('457', 'PHE', 'A')	0	0.33	-0.94	-20.749	0.347889	0.0366595	0.343416	-100	-100	-100	-100	-100	-100	-100	-100	-100	0	0	0
6VN1_A	A	458	GLN	('458', 'GLN', 'A')	0.249	0.553	-0.43	-18.794	0.377667	0.144312	0.592459	-100	-100	-100	-100	-100	-100	-100	-100	-100	0	0	0
6VN1_A	A	459	PRO	('459', 'PRO', 'A')	0.259	0.577	0.18	-15.543	0.418222	0.137709	0.805831	-100	-100	-100	-100	-100	-100	-100	-100	-100	0	0	0
6VN1_A	A	460	LEU	('460', 'LEU', 'A')	0.321	0.632	0.23	-13.3153	0.460444	0.287335	0.645863	-100	-100	-100	-100	-100	-100	-100	-100	-100	0	0	0
6VN1_A	A	461	LEU	('461', 'LEU', 'A')	0.302	0.789	1	-7.74567	0.517778	0.274236	1.04116	-100	-100	-100	-100	-100	-100	-100	-100	-100	0	0	0
6VN1_A	A	462	SER	('462', 'SER', 'A')	0.293	0.805	1.31	-6.39344	0.567333	0.295397	1.01537	-100	-100	-100	-100	-100	-100	-100	-100	-100	0	0	0
6VN1_A	A	463	ASN	('463', 'ASN', 'A')	0.263	0.908	1.51	-4.11978	0.590556	0.420317	1.50349	-100	-100	-100	-100	-100	-100	-100	-100	-100	0	0	0
6VN1_A	A	464	SER	('464', 'SER', 'A')	0.221	0.878	1.65	-2.62933	0.607333	0.330052	1.32589	-100	-100	-100	-100	-100	-100	-100	-100	-100	0	0	0
6VN1_A	A	503	ASN	('503', 'ASN', 'A')	0.114	0.488	1.24	-4.53289	0.623	0.48924	1.02215	-100	-100	-100	-100	-100	-100	-100	-100	-100	0	0	0
6VN1_A	A	504	ARG	('504', 'ARG', 'A')	0.084	0.354	1	-4.355	0.626	0.521429	0.900484	-100	-100	-100	-100	-100	-100	-100	-100	-100	0	0	0
6VN1_A	A	505	THR	('505', 'THR', 'A')	0.083	0.158	0.31	-10.9786	0.614111	0.480577	0.896351	-100	-100	-100	-100	-100	-100	-100	-100	-100	0	0	0
6VN1_A	A	506	ILE	('506', 'ILE', 'A')	0.076	0.11	-0.36	-15.3789	0.600667	0.388178	0.552678	-100	-100	-100	-100	-100	-100	-100	-100	-100	0	0	0
6VN1_A	A	507	THR	('507', 'THR', 'A')	0.063	0.079	0.45	-13.2969	0.585556	0.399123	0.807627	-100	-100	-100	-100	-100	-100	-100	-100	-100	0	0	0
6VN1_A	A	508	THR	('508', 'THR', 'A')	0.059	0.036	-0.33	-16.531	0.541444	0.34136	0.659313	-100	-100	-100	-100	-100	-100	-100	-100	-100	0	0	0
6VN1_A	A	509	THR	('509', 'THR', 'A')	0.046	0.022	0.22	-12.0334	0.518556	0.381656	0.741222	-100	-100	-100	-100	-100	-100	-100	-100	-100	0	0	0
6VN1_A	A	510	SER	('510', 'SER', 'A')	0.04	0.014	0.68	-8.60722	0.493111	0.351694	0.957057	-100	-100	-100	-100	-100	-100	-100	-100	-100	0	0	0
6VN1_A	A	511	SER	('511', 'SER', 'A')	0.043	0.009	0.4	-10.0977	0.455778	0.399028	0.827181	-100	-100	-100	-100	-100	-100	-100	-100	-100	0	0	0
6VN1_A	A	512	VAL	('512', 'VAL', 'A')	0.047	0	-0.24	-16.0832	0.424556	0.290692	0.65152	-100	-100	-100	-100	-100	-100	-100	-100	-100	0	0	0
6VN1_A	A	513	GLU	('513', 'GLU', 'A')	0.047	0.002	0.48	-10.8109	0.390444	0.373122	0.777019	-100	-100	-100	-100	-100	-100	-100	-100	-100	0	0	0
6VN1_A	A	514	PHE	('514', 'PHE', 'A')	0.046	0.012	0.27	-14.5826	0.372667	0.219385	0.639415	-100	-100	-100	-100	-100	-100	-100	-100	-100	0	0	0
6VN1_A	A	515	ALA	('515', 'ALA', 'A')	0	0.002	-0.46	-17.9441	0.355	0.120563	0.359738	-100	-100	-100	-100	-100	-100	-100	-100	-100	0	0	0
6VN1_A	A	516	MET	('516', 'MET', 'A')	0.054	0.002	0.33	-16.1292	0.325556	0.155487	0.739855	-100	-100	-100	-100	-100	-100	-100	-100	-100	0	0	0
6VN1_A	A	517	LEU	('517', 'LEU', 'A')	0.048	0.002	0.66	-12.2464	0.325333	0.123573	0.789091	-100	-100	-100	-100	-100	-100	-100	-100	-100	0	0	0
6VN1_A	A	518	GLN	('518', 'GLN', 'A')	0.053	0.014	0.22	-14.4537	0.321556	0.308279	0.40493	-100	-100	-100	-100	-100	-100	-100	-100	-100	0	0	0
6VN1_A	A	519	PHE	('519', 'PHE', 'A')	0.054	0.022	0.26	-16.0788	0.335333	0.162277	0.50115	-100	-100	-100	-100	-100	-100	-100	-100	-100	0	0	0
6VN1_A	A	520	THR	('520', 'THR', 'A')	0.049	0.01	0.86	-10.6127	0.344111	0.307157	0.731352	-100	-100	-100	-100	-100	-100	-100	-100	-100	0	0	0
6VN1_A	A	521	TYR	('521', 'TYR', 'A')	0.048	0.014	0.96	-7.99644	0.364222	0.404211	0.708945	-100	-100	-100	-100	-100	-100	-100	-100	-100	0	0	0
6VN1_A	A	522	ASP	('522', 'ASP', 'A')	0.055	0.026	0.59	-7.92211	0.400667	0.436734	0.500536	-100	-100	-100	-100	-100	-100	-100	-100	-100	0	0	0
6VN1_A	A	523	HIS	('523', 'HIS', 'A')	0.047	0.045	0.87	-7.84622	0.428556	0.451152	0.728539	-100	-100	-100	-100	-100	-100	-100	-100	-100	0	0	0
6VN1_A	A	524	ILE	('524', 'ILE', 'A')	0.046	0.014	1.3	-4.42956	0.432444	0.343056	0.741245	-100	-100	-100	-100	-100	-100	-100	-100	-100	0	0	0
6VN1_A	A	525	GLN	('525', 'GLN', 'A')	0.049	0.038	1.2	-5.08578	0.475	0.441944	0.672852	-100	-100	-100	-100	-100	-100	-100	-100	-100	0	0	0
6VN1_A	A	526	GLU	('526', 'GLU', 'A')	0.046	0.067	1.07	-5.79111	0.503667	0.552902	0.586394	-100	-100	-100	-100	-100	-100	-100	-100	-100	0	0	0
6VN1_A	A	527	HIS	('527', 'HIS', 'A')	0.046	0.067	1.35	-5.26911	0.483444	0.41996	0.778127	-100	-100	-100	-100	-100	-100	-100	-100	-100	0	0	0
6VN1_A	A	528	VAL	('528', 'VAL', 'A')	0.047	0.038	1.34	-5.57589	0.457	0.316825	0.690185	-100	-100	-100	-100	-100	-100	-100	-100	-100	0	0	0
6VN1_A	A	529	ASN	('529', 'ASN', 'A')	0.044	0.06	1.16	-7.02767	0.468667	0.431499	0.652761	-100	-100	-100	-100	-100	-100	-100	-100	-100	0	0	0
6VN1_A	A	530	GLU	('530', 'GLU', 'A')	0.044	0.122	1.2	-8.89389	0.468889	0.507534	0.767724	-100	-100	-100	-100	-100	-100	-100	-100	-100	0	0	0
6VN1_A	A	531	MET	('531', 'MET', 'A')	0.043	0.079	1.17	-7.84589	0.435333	0.323311	0.808472	-100	-100	-100	-100	-100	-100	-100	-100	-100	0	0	0
6VN1_A	A	532	LEU	('532', 'LEU', 'A')	0.043	0.06	1.03	-9.34422	0.410889	0.401288	0.781772	-100	-100	-100	-100	-100	-100	-100	-100	-100	0	0	0
6VN1_A	A	533	ALA	('533', 'ALA', 'A')	0.044	0.122	0.89	-12.1058	0.418111	0.351359	0.643028	-100	-100	-100	-100	-100	-100	-100	-100	-100	0	0	0
6VN1_A	A	534	ARG	('534', 'ARG', 'A')	0.044	0.158	0.99	-10.8848	0.392111	0.482926	0.999067	-100	-100	-100	-100	-100	-100	-100	-100	-100	0	0	0
6VN1_A	A	535	ILE	('535', 'ILE', 'A')	0.043	0.092	0.95	-9.783	0.363333	0.295258	0.865896	-100	-100	-100	-100	-100	-100	-100	-100	-100	0	0	0
6VN1_A	A	536	SER	('536', 'SER', 'A')	0.043	0.122	0.8	-12.4328	0.361889	0.419006	0.737951	-100	-100	-100	-100	-100	-100	-100	-100	-100	0	0	0
6VN1_A	A	537	SER	('537', 'SER', 'A')	0.049	0.216	0.81	-11.8942	0.383222	0.407414	1.09476	-100	-100	-100	-100	-100	-100	-100	-100	-100	0	0	0
6VN1_A	A	538	SER	('538', 'SER', 'A')	0.045	0.182	0.97	-10.4374	0.388556	0.320542	1.0667	-100	-100	-100	-100	-100	-100	-100	-100	-100	0	0	0
6VN1_A	A	539	TRP	('539', 'TRP', 'A')	0.045	0.135	0.91	-10.0411	0.389222	0.403027	0.822843	-100	-100	-100	-100	-100	-100	-100	-100	-100	0	0	0
6VN1_A	A	540	CYS	('540', 'CYS', 'A')	0.053	0.253	0.81	-11.1214	0.416	0.316322	0.823972	-100	-100	-100	-100	-100	-100	-100	-100	-100	0	0	0
6VN1_A	A	541	GLN	('541', 'GLN', 'A')	0.049	0.308	0.98	-9.47067	0.440889	0.414556	1.25689	-100	-100	-100	-100	-100	-100	-100	-100	-100	0	0	0
6VN1_A	A	542	LEU	('542', 'LEU', 'A')	0.068	0.238	1	-8.41444	0.452333	0.384623	0.8804	-100	-100	-100	-100	-100	-100	-100	-100	-100	0	0	0
6VN1_A	A	543	GLN	('543', 'GLN', 'A')	0.067	0.216	0.83	-7.55878	0.463	0.493586	0.642412	-100	-100	-100	-100	-100	-100	-100	-100	-100	0	0	0
6VN1_A	A	544	ASN	('544', 'ASN', 'A')	0.073	0.382	0.87	-9.53767	0.488111	0.482626	1.07982	-100	-100	-100	-100	-100	-100	-100	-100	-100	0	0	0
6VN1_A	A	545	ARG	('545', 'ARG', 'A')	0.095	0.435	1.07	-7.90978	0.490556	0.557581	1.08427	-100	-100	-100	-100	-100	-100	-100	-100	-100	0	0	0
6VN1_A	A	546	GLU	('546', 'GLU', 'A')	0.097	0.308	0.9	-8.25156	0.480444	0.56923	0.677989	-100	-100	-100	-100	-100	-100	-100	-100	-100	0	0	0
6VN1_A	A	547	ARG	('547', 'ARG', 'A')	0.087	0.464	0.6	-10.0288	0.475	0.649519	0.627683	-100	-100	-100	-100	-100	-100	-100	-100	-100	0	0	0
6VN1_A	A	548	ALA	('548', 'ALA', 'A')	0.105	0.488	1.01	-7.90611	0.460333	0.374726	1.19861	-100	-100	-100	-100	-100	-100	-100	-100	-100	0	0	0
6VN1_A	A	549	LEU	('549', 'LEU', 'A')	0.102	0.399	0.78	-7.56711	0.432556	0.35435	0.933426	-100	-100	-100	-100	-100	-100	-100	-100	-100	0	0	0
6VN1_A	A	550	TRP	('550', 'TRP', 'A')	0.093	0.308	0.24	-11.8259	0.426444	0.380547	0.60518	-100	-100	-100	-100	-100	-100	-100	-100	-100	0	0	0
6VN1_A	A	551	SER	('551', 'SER', 'A')	0.102	0.533	0.35	-9.40944	0.429889	0.371271	1.01456	-100	-100	-100	-100	-100	-100	-100	-100	-100	0	0	0
6VN1_A	A	552	GLY	('552', 'GLY', 'A')	0.105	0.553	0.77	-7.78756	0.423556	0.306568	1.15833	-100	-100	-100	-100	-100	-100	-100	-100	-100	0	0	0
6VN1_A	A	553	LEU	('553', 'LEU', 'A')	0.09	0.435	0.47	-9.946	0.415111	0.378232	0.840082	-100	-100	-100	-100	-100	-100	-100	-100	-100	0	0	0
6VN1_A	A	554	PHE	('554', 'PHE', 'A')	0.074	0.435	-0.15	-15.5572	0.430333	0.3353	0.462168	-100	-100	-100	-100	-100	-100	-100	-100	-100	0	0	0
6VN1_A	A	555	PRO	('555', 'PRO', 'A')	0.066	0.577	0.5	-12.5947	0.441444	0.365384	1.05103	-100	-100	-100	-100	-100	-100	-100	-100	-100	0	0	0
6VN1_A	A	556	ILE	('556', 'ILE', 'A')	0.061	0.533	0.73	-9.00367	0.444	0.376491	1.08364	-100	-100	-100	-100	-100	-100	-100	-100	-100	0	0	0
6VN1_A	A	557	ASN	('557', 'ASN', 'A')	0.054	0.435	0.32	-10.3176	0.430111	0.477013	0.719256	-100	-100	-100	-100	-100	-100	-100	-100	-100	0	0	0
6VN1_A	A	558	PRO	('558', 'PRO', 'A')	0.052	0.464	-0.34	-16.7102	0.424111	0.33417	0.403159	-100	-100	-100	-100	-100	-100	-100	-100	-100	0	0	0
6VN1_A	A	559	SER	('559', 'SER', 'A')	0.048	0.435	-0.39	-19.2617	0.406	0.468639	0.446389	-100	-100	-100	-100	-100	-100	-100	-100	-100	0	0	0
6VN1_A	A	560	ALA	('560', 'ALA', 'A')	0.046	0.354	0.1	-14.9823	0.379778	0.450158	0.444199	-100	-100	-100	-100	-100	-100	-100	-100	-100	0	0	0
6VN1_A	A	561	LEU	('561', 'LEU', 'A')	0.061	0.354	-0.2	-17.0506	0.373333	0.373682	0.250041	-100	-100	-100	-100	-100	-100	-100	-100	-100	0	0	0
6VN1_A	A	562	ALA	('562', 'ALA', 'A')	0.054	0.382	-0.58	-19.3803	0.364444	0.245722	0.196442	-100	-100	-100	-100	-100	-100	-100	-100	-100	0	0	0
6VN1_A	A	563	SER	('563', 'SER', 'A')	0.051	0.382	-0.1	-15.2968	0.379444	0.324045	0.389706	-100	-100	-100	-100	-100	-100	-100	-100	-100	0	0	0
6VN1_A	A	564	THR	('564', 'THR', 'A')	0.06	0.279	0.41	-10.2968	0.391333	0.307871	0.441843	-100	-100	-100	-100	-100	-100	-100	-100	-100	0	0	0
6VN1_A	A	565	ILE	('565', 'ILE', 'A')	0.06	0.308	0.14	-10.8033	0.405333	0.299007	0.395882	-100	-100	-100	-100	-100	-100	-100	-100	-100	0	0	0
6VN1_A	A	566	LEU	('566', 'LEU', 'A')	0.054	0.399	0.23	-10.5257	0.429444	0.315114	0.579728	-100	-100	-100	-100	-100	-100	-100	-100	-100	0	0	0
6VN1_A	A	567	ASP	('567', 'ASP', 'A')	0.054	0.33	0.94	-8.62756	0.463	0.373473	0.613738	-100	-100	-100	-100	-100	-100	-100	-100	-100	0	0	0
6VN1_A	A	568	GLN	('568', 'GLN', 'A')	0.046	0.488	0.46	-11.1869	0.469	0.360335	0.639808	-100	-100	-100	-100	-100	-100	-100	-100	-100	0	0	0
6VN1_A	A	569	ARG	('569', 'ARG', 'A')	0.047	0.488	-0.09	-20.5006	0.486889	0.451135	0.396167	-100	-100	-100	-100	-100	-100	-100	-100	-100	0	0	0
6VN1_A	A	570	VAL	('570', 'VAL', 'A')	0.053	0.488	-0.53	-21.2393	0.500222	0.202966	0.464173	-100	-100	-100	-100	-100	-100	-100	-100	-100	0	0	0
6VN1_A	A	571	LYS	('571', 'LYS', 'A')	0.053	0.577	-0.48	-19.9001	0.502556	0.342592	0.489786	-100	-100	-100	-100	-100	-100	-100	-100	-100	0	0	0
6VN1_A	A	572	ALA	('572', 'ALA', 'A')	0.057	0.553	-0.65	-22.1763	0.483333	0.0400768	0.448713	-100	-100	-100	-100	-100	-100	-100	-100	-100	0	0	0
6VN1_A	A	573	ARG	('573', 'ARG', 'A')	0.061	0.678	-0.06	-17.7082	0.467	0.31148	1.04122	-100	-100	-100	-100	-100	-100	-100	-100	-100	0	0	0
6VN1_A	A	574	ILE	('574', 'ILE', 'A')	0.064	0.654	0.08	-15.3553	0.429556	0.126734	1.38333	-100	-100	-100	-100	-100	-100	-100	-100	-100	0	0	0
6VN1_A	A	575	LEU	('575', 'LEU', 'A')	0.069	0.769	0.47	-9.92233	0.407444	0.234413	1.5168	-100	-100	-100	-100	-100	-100	-100	-100	-100	0	0	0
6VN1_A	A	576	GLY	('576', 'GLY', 'A')	0.065	0.769	0.93	-8.00578	0.381222	0.15214	1.68035	-100	-100	-100	-100	-100	-100	-100	-100	-100	0	0	0
6VN1_A	A	577	ASP	('577', 'ASP', 'A')	0.068	0.769	0.86	-7.39989	0.358667	0.263256	1.61014	-100	-100	-100	-100	-100	-100	-100	-100	-100	0	0	0
6VN1_A	A	578	VAL	('578', 'VAL', 'A')	0.067	0.697	0.4	-11.3361	0.347444	0.232497	1.37733	-100	-100	-100	-100	-100	-100	-100	-100	-100	0	0	0
6VN1_A	A	579	ILE	('579', 'ILE', 'A')	0.069	0.577	-0.33	-18.1319	0.341333	0.197483	0.609507	-100	-100	-100	-100	-100	-100	-100	-100	-100	0	0	0
6VN1_A	A	580	SER	('580', 'SER', 'A')	0	0.654	0.01	-17.9732	0.329222	0.181917	0.855423	-100	-100	-100	-100	-100	-100	-100	-100	-100	0	0	0
6VN1_A	A	581	VAL	('581', 'VAL', 'A')	0.062	0.615	-0.37	-20.9702	0.344778	0.211629	0.568826	-100	-100	-100	-100	-100	-100	-100	-100	-100	0	0	0
6VN1_A	A	582	SER	('582', 'SER', 'A')	0.056	0.654	-0.1	-17.8494	0.350778	0.256154	0.769141	-100	-100	-100	-100	-100	-100	-100	-100	-100	0	0	0
6VN1_A	A	583	ASN	('583', 'ASN', 'A')	0.055	0.654	0.28	-13.6236	0.369222	0.370449	0.8437	-100	-100	-100	-100	-100	-100	-100	-100	-100	0	0	0
6VN1_A	A	584	CYS	('584', 'CYS', 'A')	0.049	0.615	-0.21	-14.9818	0.399	0.260287	0.438368	-100	-100	-100	-100	-100	-100	-100	-100	-100	0	0	0
6VN1_A	A	585	PRO	('585', 'PRO', 'A')	0.049	0.731	0.63	-11.1381	0.433333	0.290932	0.702566	-100	-100	0	-100	-100	0	-100	-100	0	0	0	0
6VN1_A	A	586	GLU	('586', 'GLU', 'A')	0.052	0.731	0.51	-11.8903	0.471	0.445347	0.80601	-100	0	0	-100	0	0	-100	0	0	0	0	0
6VN1_A	A	587	LEU	('587', 'LEU', 'A')	0.058	0.805	0.04	-11.5416	0.475778	0.448738	0.605503	0	0	0	0	0	0	0	0	0	0	0	0
6VN1_A	A	588	GLY	('588', 'GLY', 'A')	0.082	0.863	0.83	-8.9205	0.487556	0.385389	0.927572	0	0	0	0	0	0	1	1	1	0	0	1
6VN1_A	A	589	SER	('589', 'SER', 'A')	0.08	0.92	1.03	-7.46339	0.491556	0.465623	1.27213	1	1	1	1	1	1	1	1	1	1	1	1
6VN1_A	A	590	ASP	('590', 'ASP', 'A')	0.118	0.94	0.95	-7.63378	0.479667	0.460604	1.31337	1	1	1	1	1	1	1	1	1	1	1	1
6VN1_A	A	591	THR	('591', 'THR', 'A')	0.093	0.887	0.4	-9.85167	0.449333	0.296066	0.940789	0	0	0	1	1	1	1	1	1	0	1	1
6VN1_A	A	592	ARG	('592', 'ARG', 'A')	0.085	0.926	0.53	-10.594	0.452333	0.454326	1.1888	1	1	1	1	1	1	1	1	1	1	1	1
6VN1_A	A	593	ILE	('593', 'ILE', 'A')	0.073	0.834	-0.04	-13.3987	0.451	0.17996	0.629931	1	1	1	1	1	1	1	1	1	1	1	1
6VN1_A	A	594	ILE	('594', 'ILE', 'A')	0.082	0.887	0.49	-9.14422	0.435333	0.114058	1.22998	1	1	1	1	1	1	1	1	1	1	1	1
6VN1_A	A	595	LEU	('595', 'LEU', 'A')	0.08	0.848	0.31	-10.325	0.415333	0.100751	0.901675	1	1	1	1	1	1	1	1	1	1	1	1
6VN1_A	A	596	GLN	('596', 'GLN', 'A')	0.072	0.863	0.39	-8.16389	0.424778	0.274749	1.15122	1	1	1	1	1	1	1	1	1	1	1	1
6VN1_A	A	597	ASN	('597', 'ASN', 'A')	0.09	0.908	1.12	-7.436	0.419444	0.208936	1.52591	1	1	1	1	1	1	1	1	1	1	1	1
6VN1_A	A	598	SER	('598', 'SER', 'A')	0.091	0.878	0.71	-9.49933	0.446	0.258368	1.50214	0	0	0	1	1	1	1	1	1	0	1	1
6VN1_A	A	599	MET	('599', 'MET', 'A')	0	0.82	-0.14	-13.7573	0.463444	0.240755	0.848921	0	0	0	0	0	0	0	0	0	0	0	0
6VN1_A	A	600	ARG	('600', 'ARG', 'A')	0.11	0.887	0.3	-14.0813	0.507111	0.470796	1.45562	0	0	0	0	0	0	0	0	0	0	0	0
6VN1_A	A	601	VAL	('601', 'VAL', 'A')	0.113	0.848	0.44	-10.015	0.513444	0.319117	1.89949	0	0	0	0	0	0	0	0	0	0	0	0
6VN1_A	A	602	SER	('602', 'SER', 'A')	0.121	0.887	1.11	-5.831	0.512	0.466621	2.10308	0	0	0	0	0	0	0	0	0	0	0	0
6VN1_A	A	603	GLY	('603', 'GLY', 'A')	0.138	0.908	1.42	-5.06767	0.514889	0.41994	2.3013	-100	0	0	-100	0	0	-100	0	0	0	0	0
6VN1_A	A	604	SER	('604', 'SER', 'A')	0.142	0.887	0.9	-6.85189	0.512667	0.486149	2.62625	-100	-100	0	-100	-100	0	-100	-100	0	0	0	0
6VN1_A	A	605	THR	('605', 'THR', 'A')	0.13	0.92	1.11	-8.10122	0.499	0.511444	2.65202	-100	-100	-100	-100	-100	-100	-100	-100	-100	0	0	0
6VN1_A	A	606	THR	('606', 'THR', 'A')	0.133	0.887	1.05	-9.64989	0.482333	0.399975	2.40279	-100	-100	-100	-100	-100	-100	-100	-100	-100	0	0	0
6VN1_A	A	607	ARG	('607', 'ARG', 'A')	0.121	0.834	0.65	-13.3832	0.464222	0.545622	2.17008	-100	-100	0	-100	-100	0	-100	-100	0	0	0	0
6VN1_A	A	608	CYS	('608', 'CYS', 'A')	0	0.834	0.11	-15.5022	0.449444	0.277771	1.27865	-100	-100	0	-100	-100	0	-100	-100	0	0	0	0
6VN1_A	A	609	TYR	('609', 'TYR', 'A')	0.095	0.789	-0.13	-15.359	0.429667	0.372277	1.13309	0	0	0	0	0	0	0	0	0	0	0	0
6VN1_A	A	610	SER	('610', 'SER', 'A')	0.075	0.731	0.24	-16.6173	0.404778	0.211884	0.9557	-100	-100	0	-100	-100	0	-100	-100	0	0	0	0
6VN1_A	A	611	ARG	('611', 'ARG', 'A')	0.066	0.654	-0.01	-14.7952	0.384	0.26603	0.511206	0	0	0	0	0	0	0	0	0	0	0	0
6VN1_A	A	612	PRO	('612', 'PRO', 'A')	0	0.76	-0.24	-15.8164	0.353556	0.118069	0.328448	0	0	0	0	0	0	0	0	0	0	0	0
6VN1_A	A	613	LEU	('613', 'LEU', 'A')	0.072	0.805	-0.01	-16.4638	0.360889	0.151137	0.81726	0	0	0	0	0	0	1	1	1	0	0	1
6VN1_A	A	614	ILE	('614', 'ILE', 'A')	0	0.805	-0.09	-16.0489	0.350222	0.0809199	0.455432	0	0	0	0	0	0	1	1	1	0	0	1
6VN1_A	A	615	SER	('615', 'SER', 'A')	0.087	0.863	0.4	-12.4092	0.363889	0.0939535	1.23092	1	1	1	1	1	1	1	1	1	1	1	1
6VN1_A	A	616	ILE	('616', 'ILE', 'A')	0.089	0.848	0.06	-13.9684	0.379889	0.140799	0.970852	0	0	0	0	0	0	1	1	1	0	0	1
6VN1_A	A	617	VAL	('617', 'VAL', 'A')	0.098	0.92	0.67	-13.4291	0.387667	0.113396	1.6276	1	1	1	1	1	1	1	1	1	1	1	1
6VN1_A	A	618	SER	('618', 'SER', 'A')	0.131	0.945	0.73	-11.9171	0.404778	0.230169	1.74992	0	0	0	1	1	1	1	1	1	0	1	1
6VN1_A	A	619	LEU	('619', 'LEU', 'A')	0.129	0.962	0.99	-9.78867	0.434333	0.388554	2.05545	1	1	1	1	1	1	1	1	1	1	1	1
6VN1_A	A	620	ASN	('620', 'ASN', 'A')	0.136	0.964	1.18	-7.46356	0.449556	0.467422	2.13268	0	0	0	1	1	1	1	1	1	0	1	1
6VN1_A	A	621	GLY	('621', 'GLY', 'A')	0.15	0.964	1.3	-6.293	0.475333	0.44326	2.10634	0	0	0	1	1	1	1	1	1	0	1	1
6VN1_A	A	622	SER	('622', 'SER', 'A')	0.148	0.95	1	-6.98111	0.484	0.456087	1.93545	0	0	0	0	0	0	1	1	1	0	0	1
6VN1_A	A	623	GLY	('623', 'GLY', 'A')	0.108	0.94	1.05	-8.66433	0.498667	0.334724	1.57999	0	0	0	1	1	1	1	1	1	0	1	1
6VN1_A	A	624	THR	('624', 'THR', 'A')	0.098	0.908	0.77	-11.4123	0.507889	0.403891	1.87925	1	1	1	1	1	1	1	1	1	1	1	1
6VN1_A	A	625	VAL	('625', 'VAL', 'A')	0.09	0.848	0.38	-11.5359	0.494778	0.301034	1.30247	0	0	0	0	0	0	1	1	1	0	0	1
6VN1_A	A	626	GLU	('626', 'GLU', 'A')	0.072	0.848	0.5	-12.4871	0.496333	0.469837	1.54837	0	0	0	0	0	0	1	1	1	0	0	1
6VN1_A	A	627	GLY	('627', 'GLY', 'A')	0	0.769	0.03	-13.5576	0.499889	0.263333	0.761758	0	0	0	0	0	0	0	0	0	0	0	0
6VN1_A	A	628	GLN	('628', 'GLN', 'A')	0	0.697	-0.14	-17.485	0.495333	0.459405	0.544493	-100	0	0	-100	0	0	-100	0	0	0	0	0
6VN1_A	A	629	LEU	('629', 'LEU', 'A')	0	0.678	-0.25	-16.9951	0.494667	0.425958	0.445979	0	0	0	0	0	0	0	0	0	0	0	0
6VN1_A	A	630	GLY	('630', 'GLY', 'A')	0.037	0.615	-0.16	-15.4293	0.502222	0.35373	0.330683	-100	0	0	-100	0	0	-100	0	0	0	0	0
6VN1_A	A	631	THR	('631', 'THR', 'A')	0.035	0.533	0.33	-8.318	0.486111	0.407655	0.680111	-100	-100	0	-100	-100	0	-100	-100	0	0	0	0
6VN1_A	A	632	ASP	('632', 'ASP', 'A')	0.037	0.488	0.32	-9.81839	0.494444	0.464684	0.62198	-100	0	0	-100	0	0	-100	0	0	0	0	0
6VN1_A	A	633	ASN	('633', 'ASN', 'A')	0.045	0.632	0.06	-11.5536	0.474778	0.301874	0.37151	0	0	0	0	0	0	0	0	0	0	0	0
6VN1_A	A	634	GLU	('634', 'GLU', 'A')	0.04	0.577	-0.23	-13.9631	0.474667	0.369172	0.360002	-100	0	0	-100	0	0	-100	0	0	0	0	0
6VN1_A	A	635	LEU	('635', 'LEU', 'A')	0	0.697	-0.33	-17.3061	0.484222	0.264185	0.320418	0	0	0	0	0	0	0	0	0	0	0	0
6VN1_A	A	636	ILE	('636', 'ILE', 'A')	0.046	0.678	-0.04	-15.2027	0.484667	0.235622	0.695275	-100	0	0	-100	0	0	-100	0	0	0	0	0
6VN1_A	A	637	MET	('637', 'MET', 'A')	0.062	0.769	0.27	-12.894	0.488	0.162407	0.923869	-100	0	0	-100	0	0	-100	0	0	0	0	0
6VN1_A	A	638	SER	('638', 'SER', 'A')	0.063	0.731	0.62	-9.47811	0.495556	0.176841	1.13634	-100	-100	0	-100	-100	0	-100	-100	0	0	0	0
6VN1_A	A	639	ARG	('639', 'ARG', 'A')	0.073	0.789	0.28	-12.9054	0.498667	0.384756	1.31455	0	0	0	0	0	0	1	1	1	0	0	1
6VN1_A	A	640	ASP	('640', 'ASP', 'A')	0.067	0.731	0.78	-10.3647	0.514889	0.30598	1.50007	-100	-100	-100	-100	-100	-100	-100	-100	-100	0	0	0
6VN1_A	A	641	LEU	('641', 'LEU', 'A')	0.084	0.678	0.32	-12.9269	0.500333	0.348913	1.44813	-100	-100	0	-100	-100	0	-100	-100	0	0	0	0
6VN1_A	A	642	LEU	('642', 'LEU', 'A')	0.096	0.769	0.44	-12.0678	0.523111	0.236357	1.79495	-100	-100	-100	-100	-100	-100	-100	-100	-100	0	0	0
6VN1_A	A	643	GLU	('643', 'GLU', 'A')	0.114	0.789	0.43	-11.6983	0.524444	0.308921	1.58616	-100	-100	-100	-100	-100	-100	-100	-100	-100	0	0	0
6VN1_A	A	644	PRO	('644', 'PRO', 'A')	0.13	0.834	0.88	-10.9024	0.511778	0.185478	2.05546	-100	-100	-100	-100	-100	-100	-100	-100	-100	0	0	0
6VN1_A	A	645	CYS	('645', 'CYS', 'A')	0.138	0.878	0.45	-15.1518	0.495222	0.0640146	1.98462	-100	-100	-100	-100	-100	-100	-100	-100	-100	0	0	0
6VN1_A	A	646	VAL	('646', 'VAL', 'A')	0.123	0.878	0.75	-10.937	0.491444	0.222498	1.80634	-100	-100	-100	-100	-100	-100	-100	-100	-100	0	0	0
6VN1_A	A	647	ALA	('647', 'ALA', 'A')	0.123	0.926	1.16	-6.75522	0.493778	0.233723	2.29137	-100	-100	-100	-100	-100	-100	-100	-100	-100	0	0	0
6VN1_A	A	648	ASN	('648', 'ASN', 'A')	0.112	0.945	1.34	-5.90667	0.475444	0.38188	1.91965	-100	-100	-100	-100	-100	-100	-100	-100	-100	0	0	0
6VN1_A	A	649	HIS	('649', 'HIS', 'A')	0	0.863	0.59	-7.034	0.454111	0.326663	1.35195	-100	0	0	-100	0	0	-100	0	0	0	0	0
6VN1_A	A	650	LYS	('650', 'LYS', 'A')	0.121	0.887	1.14	-7.06633	0.458111	0.411744	1.63226	-100	-100	0	-100	-100	0	-100	-100	0	0	0	0
6VN1_A	A	651	ARG	('651', 'ARG', 'A')	0.104	0.789	0.52	-8.47367	0.433	0.40321	1.2225	-100	0	0	-100	0	0	-100	0	0	0	0	0
6VN1_A	A	652	TYR	('652', 'TYR', 'A')	0.089	0.805	0.71	-9.49256	0.430333	0.20449	1.33662	0	0	0	0	0	0	0	0	0	0	0	0
6VN1_A	A	653	PHE	('653', 'PHE', 'A')	0.095	0.731	0.13	-10.4262	0.426333	0.127301	0.666798	0	0	0	0	0	0	1	1	1	0	0	1
6VN1_A	A	654	LEU	('654', 'LEU', 'A')	0.075	0.654	0.36	-12.359	0.422111	0.103456	0.656726	0	0	0	0	0	0	1	1	1	0	0	1
6VN1_A	A	655	PHE	('655', 'PHE', 'A')	0.064	0.789	0.05	-15.4769	0.415111	0.137919	0.559153	1	1	1	1	1	1	1	1	1	1	1	1
6VN1_A	A	656	GLY	('656', 'GLY', 'A')	0.073	0.697	0.53	-11.2334	0.412333	0.156387	0.607857	0	0	0	0	0	0	1	1	1	0	0	1
6VN1_A	A	657	HIS	('657', 'HIS', 'A')	0.078	0.769	0.84	-10.3066	0.429667	0.324837	0.928734	1	1	1	1	1	1	1	1	1	1	1	1
6VN1_A	A	658	HIS	('658', 'HIS', 'A')	0.082	0.834	0.66	-11.3589	0.448222	0.292937	0.964827	1	1	1	1	1	1	1	1	1	1	1	1
6VN1_A	A	659	TYR	('659', 'TYR', 'A')	0.098	0.731	0.62	-12.4088	0.468111	0.318321	0.784412	0	0	0	0	0	0	1	1	1	0	0	1
6VN1_A	A	660	VAL	('660', 'VAL', 'A')	0.101	0.82	0.37	-12.2297	0.488	0.152866	0.620814	0	0	0	1	1	1	1	1	1	0	1	1
6VN1_A	A	661	TYR	('661', 'TYR', 'A')	0.107	0.878	0.73	-10.0403	0.503889	0.404919	1.02048	0	0	0	0	0	0	0	0	0	0	0	0
6VN1_A	A	662	TYR	('662', 'TYR', 'A')	0	0.848	0.39	-11.4782	0.518889	0.387972	0.676004	0	0	0	1	1	1	1	1	1	0	1	1
6VN1_A	A	663	GLU	('663', 'GLU', 'A')	0.093	0.926	1.05	-7.76156	0.527222	0.417681	1.31793	0	0	0	0	0	0	0	0	0	0	0	0
6VN1_A	A	664	ASP	('664', 'ASP', 'A')	0.109	0.92	0.96	-9.17278	0.533222	0.337805	1.27525	-100	0	0	-100	0	0	-100	0	0	0	0	0
6VN1_A	A	665	TYR	('665', 'TYR', 'A')	0	0.863	0.34	-14.5071	0.549889	0.392997	0.915627	0	0	0	0	0	0	0	0	0	0	0	0
6VN1_A	A	666	ARG	('666', 'ARG', 'A')	0.092	0.926	0.89	-8.40689	0.554667	0.339833	1.32276	0	0	0	0	0	0	1	1	1	0	0	1
6VN1_A	A	667	TYR	('667', 'TYR', 'A')	0.101	0.908	0.83	-8.67667	0.553333	0.22698	1.39794	1	1	1	1	1	1	1	1	1	1	1	1
6VN1_A	A	668	VAL	('668', 'VAL', 'A')	0.121	0.94	1.1	-6.41922	0.548778	0.175625	1.55936	0	0	0	0	0	0	1	1	1	0	0	1
6VN1_A	A	669	ARG	('669', 'ARG', 'A')	0.104	0.926	1.2	-5.35167	0.536556	0.189369	1.56781	0	0	0	0	0	0	1	1	1	0	0	1
6VN1_A	A	670	GLU	('670', 'GLU', 'A')	0.1	0.904	0.79	-8.41367	0.536889	0.228017	1.77437	1	1	1	1	1	1	1	1	1	1	1	1
6VN1_A	A	671	ILE	('671', 'ILE', 'A')	0.108	0.863	0.93	-9.679	0.531222	0.091893	1.80788	0	0	0	0	0	0	1	1	1	0	0	1
6VN1_A	A	672	ALA	('672', 'ALA', 'A')	0.095	0.834	1.07	-9.60911	0.519778	0.0593951	1.75838	0	0	0	0	0	0	1	1	1	0	0	1
6VN1_A	A	673	VAL	('673', 'VAL', 'A')	0.077	0.731	0.88	-10.8393	0.526333	0.0964329	1.51182	0	0	0	0	0	0	0	0	0	0	0	0
6VN1_A	A	674	HIS	('674', 'HIS', 'A')	0.087	0.834	1.2	-8.07556	0.509667	0.215728	1.68386	0	0	0	1	1	1	1	1	1	0	1	1
6VN1_A	A	675	ASP	('675', 'ASP', 'A')	0.08	0.863	1.09	-7.22456	0.486778	0.134969	1.82666	0	0	0	0	0	0	1	1	1	0	0	1
6VN1_A	A	676	VAL	('676', 'VAL', 'A')	0.081	0.769	0.87	-8.04189	0.487	0.0665533	1.62803	-100	0	0	-100	0	0	-100	0	0	0	0	0
6VN1_A	A	677	GLY	('677', 'GLY', 'A')	0.078	0.76	1.37	-5.26833	0.476111	0.140831	1.71305	-100	-100	0	-100	-100	0	-100	-100	0	0	0	0
6VN1_A	A	678	MET	('678', 'MET', 'A')	0.062	0.632	1.19	-6.94322	0.470111	0.0980791	1.91013	-100	-100	-100	-100	-100	-100	-100	-100	-100	0	0	0
6VN1_A	A	679	ILE	('679', 'ILE', 'A')	0.06	0.577	1.42	-5.30489	0.446444	0.0606574	1.78438	-100	-100	-100	-100	-100	-100	-100	-100	-100	0	0	0
6VN1_A	A	680	SER	('680', 'SER', 'A')	0.067	0.435	1.39	-4.73922	0.444111	0.0558617	1.66222	-100	-100	-100	-100	-100	-100	-100	-100	-100	0	0	0
6VN1_A	A	681	THR	('681', 'THR', 'A')	0.057	0.33	1.42	-5.66078	0.452889	0.0281535	1.52122	-100	-100	-100	-100	-100	-100	-100	-100	-100	0	0	0
6VN1_A	A	682	TYR	('682', 'TYR', 'A')	0.055	0.238	1.25	-6.23867	0.457111	0.231101	1.53491	-100	-100	-100	-100	-100	-100	-100	-100	-100	0	0	0
6VN1_A	A	683	VAL	('683', 'VAL', 'A')	0.051	0.253	1.33	-6.70889	0.447556	0.10945	1.34144	-100	-100	-100	-100	-100	-100	-100	-100	-100	0	0	0
6VN1_A	A	684	ASP	('684', 'ASP', 'A')	0.065	0.279	1.21	-7.05622	0.465	0.207481	1.59822	-100	-100	-100	-100	-100	-100	-100	-100	-100	0	0	0
6VN1_A	A	685	LEU	('685', 'LEU', 'A')	0.075	0.135	1.26	-7.12278	0.463333	0.159328	1.47435	-100	-100	-100	-100	-100	-100	-100	-100	-100	0	0	0
6VN1_A	A	686	ASN	('686', 'ASN', 'A')	0.056	0.216	1.34	-7.252	0.463556	0.255947	1.72722	-100	-100	-100	-100	-100	-100	-100	-100	-100	0	0	0
6VN1_A	A	687	LEU	('687', 'LEU', 'A')	0.069	0.11	1.25	-6.90444	0.484333	0.15264	1.48398	-100	-100	-100	-100	-100	-100	-100	-100	-100	0	0	0
6VN1_A	A	688	THR	('688', 'THR', 'A')	0.073	0.142	1.32	-6.87567	0.504444	0.225534	1.54961	-100	-100	-100	-100	-100	-100	-100	-100	-100	0	0	0
6VN1_A	A	689	LEU	('689', 'LEU', 'A')	0.061	0.11	1.34	-6.42467	0.503444	0.322699	1.65758	-100	-100	-100	-100	-100	-100	-100	-100	-100	0	0	0
6VN1_A	A	690	LEU	('690', 'LEU', 'A')	0.058	0.079	1.4	-5.64033	0.517667	0.334057	1.47381	-100	-100	-100	-100	-100	-100	-100	-100	-100	0	0	0
6VN1_A	A	691	LYS	('691', 'LYS', 'A')	0.063	0.182	1.51	-4.47567	0.504111	0.557644	1.63948	-100	-100	-100	-100	-100	-100	-100	-100	-100	0	0	0
6VN1_A	A	692	ASP	('692', 'ASP', 'A')	0.066	0.207	1.61	-4.05478	0.517	0.531726	1.78694	-100	-100	-100	-100	-100	-100	-100	-100	-100	0	0	0
6VN1_A	A	693	ARG	('693', 'ARG', 'A')	0.053	0.158	1.56	-3.81122	0.518444	0.595519	1.72232	-100	-100	-100	-100	-100	-100	-100	-100	-100	0	0	0
6VN1_A	A	694	GLU	('694', 'GLU', 'A')	0.056	0.279	1.68	-2.82267	0.514222	0.640686	1.87225	-100	-100	-100	-100	-100	-100	-100	-100	-100	0	0	0
6VN1_A	A	695	PHE	('695', 'PHE', 'A')	0.065	0.101	1.58	-2.85278	0.522667	0.379355	1.69859	-100	-100	-100	-100	-100	-100	-100	-100	-100	0	0	0
6VN1_A	A	696	MET	('696', 'MET', 'A')	0.051	0.253	1.64	-3.44867	0.510222	0.355127	1.75529	-100	-100	-100	-100	-100	-100	-100	-100	-100	0	0	0
6VN1_A	A	697	PRO	('697', 'PRO', 'A')	0.051	0.216	1.62	-3.33711	0.5	0.270647	1.39615	-100	-100	-100	-100	-100	-100	-100	-100	-100	0	0	0
6VN1_A	A	698	LEU	('698', 'LEU', 'A')	0.061	0.158	1.56	-3.93433	0.496	0.243238	1.53248	-100	-100	-100	-100	-100	-100	-100	-100	-100	0	0	0
6VN1_A	A	699	ARG	('699', 'ARG', 'A')	0.068	0.182	1.44	-4.148	0.490333	0.418216	1.62993	-100	-100	-100	-100	-100	-100	-100	-100	-100	0	0	0
6VN1_A	A	700	VAL	('700', 'VAL', 'A')	0.083	0.182	1.61	-3.60633	0.502444	0.226421	1.71249	-100	-100	-100	-100	-100	-100	-100	-100	-100	0	0	0
6VN1_A	A	701	TYR	('701', 'TYR', 'A')	0.077	0.182	1.42	-4.63189	0.509556	0.362118	1.69374	-100	-100	-100	-100	-100	-100	-100	-100	-100	0	0	0
6VN1_A	A	702	THR	('702', 'THR', 'A')	0.087	0.279	1.5	-5.42567	0.513556	0.406047	1.37667	-100	-100	-100	-100	-100	-100	-100	-100	-100	0	0	0
6VN1_A	A	703	ARG	('703', 'ARG', 'A')	0.109	0.238	1.57	-4.34544	0.539444	0.568629	0.982346	-100	-100	-100	-100	-100	-100	-100	-100	-100	0	0	0
6VN1_A	A	704	ASP	('704', 'ASP', 'A')	0.135	0.399	1.55	-4.54333	0.548778	0.581206	1.17837	-100	-100	-100	-100	-100	-100	-100	-100	-100	0	0	0
6VN1_A	A	705	GLU	('705', 'GLU', 'A')	0.129	0.33	1.46	-4.935	0.565444	0.615151	1.46594	-100	-100	-100	-100	-100	-100	-100	-100	-100	0	0	0
6VN1_A	A	706	LEU	('706', 'LEU', 'A')	0.147	0.142	1.39	-5.37222	0.580889	0.439429	1.41833	-100	-100	-100	-100	-100	-100	-100	-100	-100	0	0	0
6VN1_A	A	707	ARG	('707', 'ARG', 'A')	0.143	0.279	1.35	-6.26189	0.585333	0.625765	1.23625	-100	-100	-100	-100	-100	-100	-100	-100	-100	0	0	0
6VN1_A	A	708	ASP	('708', 'ASP', 'A')	0.156	0.399	1.36	-7.253	0.59	0.564719	1.30597	-100	-100	-100	-100	-100	-100	-100	-100	-100	0	0	0
6VN1_A	A	709	THR	('709', 'THR', 'A')	0.167	0.216	1.37	-6.15433	0.590444	0.495298	1.67071	-100	-100	-100	-100	-100	-100	-100	-100	-100	0	0	0
6VN1_A	A	710	GLY	('710', 'GLY', 'A')	0.165	0.308	1.33	-5.42	0.582444	0.471156	1.54145	-100	-100	-100	-100	-100	-100	-100	-100	-100	0	0	0
6VN1_A	A	711	LEU	('711', 'LEU', 'A')	0.164	0.399	1.56	-5.42433	0.578889	0.44841	1.74472	-100	-100	-100	-100	-100	-100	-100	-100	-100	0	0	0
6VN1_A	A	712	LEU	('712', 'LEU', 'A')	0.144	0.399	1.48	-6.31244	0.573222	0.463969	1.66135	-100	-100	-100	-100	-100	-100	-100	-100	-100	0	0	0
6VN1_A	A	713	ASP	('713', 'ASP', 'A')	0.105	0.399	1.45	-6.684	0.544111	0.441074	1.39452	-100	-100	-100	-100	-100	-100	-100	-100	-100	0	0	0
6VN1_A	A	714	TYR	('714', 'TYR', 'A')	0.116	0.399	1.73	-3.69478	0.533	0.450932	1.37834	-100	-100	-100	-100	-100	-100	-100	-100	-100	0	0	0
6VN1_A	A	715	SER	('715', 'SER', 'A')	0.118	0.533	1.81	-2.60389	0.523444	0.503402	1.18531	-100	-100	-100	-100	-100	-100	-100	-100	-100	0	0	0
6VN1_A	A	716	GLU	('716', 'GLU', 'A')	0.118	0.678	1.67	-2.60389	0.527111	0.540468	1.22877	-100	-100	-100	-100	-100	-100	-100	-100	-100	0	0	0
6VN1_A	A	717	ILE	('717', 'ILE', 'A')	0.116	0.632	1.76	-2.531	0.511889	0.371026	1.30647	-100	-100	-100	-100	-100	-100	-100	-100	-100	0	0	0
6VN1_A	A	718	GLN	('718', 'GLN', 'A')	0.122	0.632	1.89	-1.71356	0.511222	0.469432	1.14964	-100	-100	-100	-100	-100	-100	-100	-100	-100	0	0	0
6VN1_A	A	719	ARG	('719', 'ARG', 'A')	0.123	0.76	1.92	-0.998667	0.510778	0.544251	1.245	-100	-100	-100	-100	-100	-100	-100	-100	-100	0	0	0
6VN1_A	A	720	ARG	('720', 'ARG', 'A')	0.127	0.82	1.89	-0.818333	0.508444	0.559289	1.53844	-100	-100	-100	-100	-100	-100	-100	-100	-100	0	0	0
6VN1_A	A	721	ASN	('721', 'ASN', 'A')	0.127	0.789	1.88	-1.48467	0.492333	0.477955	1.63977	-100	-100	-100	-100	-100	-100	-100	-100	-100	0	0	0
6VN1_A	A	722	GLN	('722', 'GLN', 'A')	0.123	0.805	1.87	-0.552889	0.511333	0.454169	1.2217	-100	-100	-100	-100	-100	-100	-100	-100	-100	0	0	0
6VN1_A	A	723	MET	('723', 'MET', 'A')	0.129	0.926	1.86	-1.62589	0.522333	0.434872	1.25113	-100	-100	-100	-100	-100	-100	-100	-100	-100	0	0	0
6VN1_A	A	724	HIS	('724', 'HIS', 'A')	0.127	0.926	1.88	-1.713	0.510222	0.478095	1.43391	-100	-100	-100	-100	-100	-100	-100	-100	-100	0	0	0
6VN1_A	A	725	SER	('725', 'SER', 'A')	0.136	0.952	1.79	-3.35956	0.510111	0.422762	1.18448	-100	-100	-100	-100	-100	-100	-100	-100	-100	0	0	0
6VN1_A	A	726	LEU	('726', 'LEU', 'A')	0.118	0.964	1.76	-3.99044	0.517778	0.360615	1.31192	-100	-100	-100	-100	-100	-100	-100	-100	-100	0	0	0
6VN1_A	A	727	ARG	('727', 'ARG', 'A')	0.119	0.959	1.77	-3.10733	0.503222	0.455842	1.58231	-100	-100	-100	-100	-100	-100	-100	-100	-100	0	0	0
6VN1_A	A	728	PHE	('728', 'PHE', 'A')	0.138	0.964	1.73	-3.63011	0.510444	0.355423	1.83789	-100	-100	-100	-100	-100	-100	-100	-100	-100	0	0	0
6VN1_A	A	729	TYR	('729', 'TYR', 'A')	0.138	0.976	1.53	-4.76487	0.516889	0.427145	1.83554	-100	-100	-100	-100	-100	-100	-100	-100	-100	0	0	0
6VN1_A	A	730	ASP	('730', 'ASP', 'A')	0.121	0.99	1.59	-5.18259	0.523556	0.371806	1.64645	-100	-100	-100	-100	-100	-100	-100	-100	-100	0	0	0
6VN1_A	A	731	ILE	('731', 'ILE', 'A')	0.144	0.983	1.54	-5.18259	0.510556	0.249411	1.45275	-100	-100	-100	-100	-100	-100	-100	-100	-100	0	0	0
6VN1_A	A	732	ASP	('732', 'ASP', 'A')	0.168	0.99	1.63	-3.80003	0.494222	0.41438	1.50728	-100	-100	-100	-100	-100	-100	-100	-100	-100	0	0	0
6VN1_A	A	733	LYS	('733', 'LYS', 'A')	0.159	0.993	1.54	-4.56939	0.448222	0.402554	1.87051	-100	-100	-100	-100	-100	-100	-100	-100	-100	0	0	0
6VN1_A	A	734	VAL	('734', 'VAL', 'A')	0.198	0.995	1.65	-4.05683	0.386333	0.234074	1.53482	-100	-100	-100	-100	-100	-100	-100	-100	-100	0	0	0
6VN1_A	A	735	VAL	('735', 'VAL', 'A')	0.226	0.995	1.68	-2.14572	0.327111	0.272773	1.62569	-100	-100	-100	-100	-100	-100	-100	-100	-100	0	0	0
6VN1_A	A	736	GLN	('736', 'GLN', 'A')	0.17	0.998	1.78	-2.14572	0.277889	0.335207	1.48263	-100	-100	-100	-100	-100	-100	-100	-100	-100	0	0	0
7K7I_B	B	24	GLU	('24', 'GLU', 'B')	0.094	0.886	1.38	-3.67501	0.289111	0.824292	1.27705	1	1	1	1	1	1	1	1	1	1	1	1
7K7I_B	B	25	TRP	('25', 'TRP', 'B')	0.092	0.789	1.08	-6.12595	0.363222	0.707673	1.79607	1	1	1	1	1	1	1	1	1	1	1	1
7K7I_B	B	26	THR	('26', 'THR', 'B')	0.076	0.298	0.27	-12.4103	0.430333	0.712988	1.45558	0	0	0	0	0	0	1	1	1	0	0	1
7K7I_B	B	27	GLY	('27', 'GLY', 'B')	0.098	0.702	0.73	-8.6254	0.500222	0.708301	1.13571	0	0	0	0	0	0	1	1	1	0	0	1
7K7I_B	B	28	ASP	('28', 'ASP', 'B')	0.112	0.842	1.13	-4.79891	0.570667	0.786877	1.36991	0	0	0	1	1	1	1	1	1	0	1	1
7K7I_B	B	29	ASN	('29', 'ASN', 'B')	0.102	0.974	1.62	-4.0076	0.574889	0.737576	1.62286	0	0	0	1	1	1	1	1	1	0	1	1
7K7I_B	B	30	THR	('30', 'THR', 'B')	0.071	0.789	1.37	-3.2787	0.582333	0.805082	1.4735	1	1	1	1	1	1	1	1	1	1	1	1
7K7I_B	B	31	ASN	('31', 'ASN', 'B')	0.085	0.43	0.51	-9.99108	0.594444	0.779158	0.9841	0	0	0	1	1	1	1	1	1	0	1	1
7K7I_B	B	32	ALA	('32', 'ALA', 'B')	0.076	0.254	0.55	-6.49582	0.590667	0.602443	0.759061	0	0	0	1	1	1	1	1	1	0	1	1
7K7I_B	B	33	TYR	('33', 'TYR', 'B')	0.099	0.377	-0.31	-14.0798	0.571222	0.754115	0.71245	1	1	1	1	1	1	1	1	1	1	1	1
7K7I_B	B	34	TYR	('34', 'TYR', 'B')	0.101	0.193	-0.56	-12.5194	0.547778	0.762822	0.647678	1	1	1	1	1	1	1	1	1	1	1	1
7K7I_B	B	35	SER	('35', 'SER', 'B')	0.132	0.298	-0.3	-14.2548	0.529556	0.698913	0.776056	1	1	1	1	1	1	1	1	1	1	1	1
7K7I_B	B	36	ASP	('36', 'ASP', 'B')	0.183	0.43	-0.23	-18.8023	0.522667	0.655437	0.932329	1	1	1	1	1	1	1	1	1	1	1	1
7K7I_B	B	37	GLU	('37', 'GLU', 'B')	0	0.14	-0.81	-19.187	0.519	0.593587	0.638563	1	1	1	1	1	1	1	1	1	1	1	1
7K7I_B	B	38	VAL	('38', 'VAL', 'B')	0.154	0.298	-0.44	-16.4436	0.523778	0.534661	1.22124	1	1	1	1	1	1	1	1	1	1	1	1
7K7I_B	B	39	ILE	('39', 'ILE', 'B')	0.082	0.193	-0.95	-21.1529	0.526778	0.511679	0.811839	0	0	0	1	1	1	1	1	1	0	1	1
7K7I_B	B	40	SER	('40', 'SER', 'B')	0.083	0.518	-0.06	-12.7109	0.533778	0.497857	1.67797	1	1	1	1	1	1	1	1	1	1	1	1
7K7I_B	B	41	GLU	('41', 'GLU', 'B')	0.072	0.474	-0.13	-12.8184	0.533	0.55119	1.90974	0	0	0	1	1	1	1	1	1	0	1	1
7K7I_B	B	42	LEU	('42', 'LEU', 'B')	0.082	0.298	-0.4	-14.9209	0.538556	0.495092	1.65612	0	0	0	0	0	0	1	1	1	0	0	1
7K7I_B	B	43	HIS	('43', 'HIS', 'B')	0.08	0.474	-0.18	-11.0141	0.538444	0.644761	1.93276	0	0	0	0	0	0	0	0	0	0	0	0
7K7I_B	B	44	VAL	('44', 'VAL', 'B')	0.1	0.57	0.19	-10.2538	0.555444	0.545816	2.13399	-100	0	0	-100	0	0	-100	0	0	0	0	0
7K7I_B	B	45	GLY	('45', 'GLY', 'B')	0.102	0.614	0.36	-8.80167	0.548222	0.508227	1.73932	0	0	0	0	0	0	0	0	0	0	0	0
7K7I_B	B	46	GLN	('46', 'GLN', 'B')	0.117	0.842	0.6	-9.10678	0.538889	0.690387	2.57473	0	0	0	0	0	0	1	1	1	0	0	1
7K7I_B	B	47	ILE	('47', 'ILE', 'B')	0.137	0.614	0.15	-11.1368	0.525889	0.705102	2.16825	1	1	1	1	1	1	1	1	1	1	1	1
7K7I_B	B	48	ASP	('48', 'ASP', 'B')	0.17	0.842	0.65	-9.82789	0.513111	0.655369	2.44302	1	1	1	1	1	1	1	1	1	1	1	1
7K7I_B	B	49	THR	('49', 'THR', 'B')	0.12	0.947	1.13	-7.64856	0.496889	0.690561	2.21266	1	1	1	1	1	1	1	1	1	1	1	1
7K7I_B	B	50	SER	('50', 'SER', 'B')	0.12	0.614	0.37	-9.58556	0.477889	0.547229	2.11731	0	0	0	0	0	0	1	1	1	0	0	1
7K7I_B	B	51	PRO	('51', 'PRO', 'B')	0.107	0.57	0.34	-13.5009	0.458222	0.566178	1.87114	0	0	0	0	0	0	0	0	0	0	0	0
7K7I_B	B	52	TYR	('52', 'TYR', 'B')	0.094	0.298	-0.84	-17.479	0.461	0.550076	1.4785	0	0	0	0	0	0	0	0	0	0	0	0
7K7I_B	B	53	PHE	('53', 'PHE', 'B')	0	0.079	-1	-19.3802	0.442222	0.350885	0.925162	-100	0	0	-100	0	0	-100	0	0	0	0	0
7K7I_B	B	54	CYS	('54', 'CYS', 'B')	0.071	0.105	-1.3	-23.6514	0.441667	0.307741	0.926957	0	0	0	0	0	0	0	0	0	0	0	0
7K7I_B	B	55	ILE	('55', 'ILE', 'B')	0.056	0.026	-1.46	-23.6101	0.445	0.225502	0.581372	0	0	0	0	0	0	0	0	0	0	0	0
7K7I_B	B	56	LYS	('56', 'LYS', 'B')	0.081	0.254	-0.78	-20.1353	0.452667	0.435835	1.24876	0	0	0	0	0	0	1	1	1	0	0	1
7K7I_B	B	57	THR	('57', 'THR', 'B')	0	0.14	-1.08	-19.7224	0.469444	0.426774	0.772491	0	0	0	0	0	0	1	1	1	0	0	1
7K7I_B	B	58	VAL	('58', 'VAL', 'B')	0.192	0.474	0.12	-16.1254	0.486111	0.463477	1.73712	1	1	1	1	1	1	1	1	1	1	1	1
7K7I_B	B	59	LYS	('59', 'LYS', 'B')	0.258	0.518	0.27	-14.6662	0.511889	0.875968	1.64578	1	1	1	1	1	1	1	1	1	1	1	1
7K7I_B	B	60	ALA	('60', 'ALA', 'B')	0.237	0.763	0.23	-10.863	0.526444	0.739747	2.03566	1	1	1	1	1	1	1	1	1	1	1	1
7K7I_B	B	61	ASN	('61', 'ASN', 'B')	0.288	0.904	1.01	-6.36478	0.527	0.966098	2.07939	1	1	1	1	1	1	1	1	1	1	1	1
7K7I_B	B	62	GLY	('62', 'GLY', 'B')	0.255	0.947	1.15	-7.53	0.53	0.926177	2.26974	1	1	1	1	1	1	1	1	1	1	1	1
7K7I_B	B	63	SER	('63', 'SER', 'B')	0.243	0.904	1.18	-6.09289	0.526444	0.888779	2.36856	1	1	1	1	1	1	1	1	1	1	1	1
7K7I_B	B	64	GLY	('64', 'GLY', 'B')	0.225	0.842	0.72	-8.15622	0.519333	0.810655	1.91627	1	1	1	1	1	1	1	1	1	1	1	1
7K7I_B	B	65	THR	('65', 'THR', 'B')	0.187	0.702	0.69	-9.16644	0.499333	0.74818	1.88569	0	0	0	1	1	1	1	1	1	0	1	1
7K7I_B	B	66	PRO	('66', 'PRO', 'B')	0.116	0.474	-0.06	-13.359	0.459222	0.525012	1.59061	0	0	0	0	0	0	1	1	1	0	0	1
7K7I_B	B	67	VAL	('67', 'VAL', 'B')	0.087	0.14	-0.71	-17.9477	0.442222	0.464065	0.995677	0	0	0	0	0	0	1	1	1	0	0	1
7K7I_B	B	68	VAL	('68', 'VAL', 'B')	0.067	0.105	-1.03	-24.2356	0.414778	0.271232	1.05376	0	0	0	0	0	0	0	0	0	0	0	0
7K7I_B	B	69	ALA	('69', 'ALA', 'B')	0.048	0.009	-1.54	-22.6459	0.413667	0.300249	0.419533	-100	0	0	-100	0	0	-100	0	0	0	0	0
7K7I_B	B	70	CYS	('70', 'CYS', 'B')	0	0.053	-1.63	-25.6553	0.435444	0.293816	0.679591	0	0	0	0	0	0	0	0	0	0	0	0
7K7I_B	B	71	ALA	('71', 'ALA', 'B')	0.062	0.061	-1.38	-26.8432	0.455889	0.35603	0.769037	0	0	0	0	0	0	0	0	0	0	0	0
7K7I_B	B	72	VAL	('72', 'VAL', 'B')	0.109	0.219	-0.83	-19.6751	0.486333	0.424048	1.28326	0	0	0	0	0	0	1	1	1	0	0	1
7K7I_B	B	73	SER	('73', 'SER', 'B')	0.094	0.518	-0.16	-16.6841	0.500778	0.550493	1.9139	0	0	0	1	1	1	1	1	1	0	1	1
7K7I_B	B	74	LYS	('74', 'LYS', 'B')	0.123	0.789	0.51	-13.9629	0.525556	0.722537	2.16874	1	1	1	1	1	1	1	1	1	1	1	1
7K7I_B	B	75	GLN	('75', 'GLN', 'B')	0.117	0.57	-0.01	-12.8349	0.547444	0.638127	2.18726	1	1	1	1	1	1	1	1	1	1	1	1
7K7I_B	B	76	SER	('76', 'SER', 'B')	0.09	0.474	-0.02	-10.7169	0.556	0.599005	1.85906	1	1	1	1	1	1	1	1	1	1	1	1
7K7I_B	B	77	ILE	('77', 'ILE', 'B')	0.124	0.702	0.66	-7.31364	0.584444	0.504579	1.90166	1	1	1	1	1	1	1	1	1	1	1	1
7K7I_B	B	78	TRP	('78', 'TRP', 'B')	0.091	0.254	-0.25	-15.1436	0.582333	0.520703	1.70743	1	1	1	1	1	1	1	1	1	1	1	1
7K7I_B	B	79	ALA	('79', 'ALA', 'B')	0.089	0.518	0.17	-12.6402	0.574889	0.386446	1.72209	1	1	1	1	1	1	1	1	1	1	1	1
7K7I_B	B	80	PRO	('80', 'PRO', 'B')	0.099	0.702	0.66	-9.94378	0.555667	0.441521	1.78117	0	0	0	0	0	0	1	1	1	0	0	1
7K7I_B	B	81	SER	('81', 'SER', 'B')	0.117	0.298	-0.06	-14.7676	0.502444	0.5134	1.37321	0	0	0	0	0	0	0	0	0	0	0	0
7K7I_B	B	82	PHE	('82', 'PHE', 'B')	0.106	0.298	-0.41	-18.3128	0.497333	0.396361	1.10125	0	0	0	0	0	0	0	0	0	0	0	0
7K7I_B	B	83	LYS	('83', 'LYS', 'B')	0.114	0.702	0.3	-10.9181	0.488	0.605204	1.6713	-100	0	0	-100	0	0	-100	0	0	0	0	0
7K7I_B	B	84	GLU	('84', 'GLU', 'B')	0.117	0.614	0.31	-9.13567	0.492889	0.620444	1.34808	-100	0	0	-100	0	0	-100	0	0	0	0	0
7K7I_B	B	85	LEU	('85', 'LEU', 'B')	0.093	0.14	-0.8	-16.0372	0.486111	0.448726	0.70606	-100	0	0	-100	0	0	-100	0	0	0	0	0
7K7I_B	B	86	LEU	('86', 'LEU', 'B')	0.1	0.377	-0.54	-15.2107	0.482222	0.473052	1.23004	-100	0	0	-100	0	0	-100	0	0	0	0	0
7K7I_B	B	87	ASP	('87', 'ASP', 'B')	0.118	0.614	0.37	-7.94567	0.496444	0.64205	1.54429	-100	0	0	-100	0	0	-100	0	0	0	0	0
7K7I_B	B	88	GLN	('88', 'GLN', 'B')	0.11	0.377	-0.23	-13.3288	0.480889	0.528761	1.09615	0	0	0	0	0	0	0	0	0	0	0	0
7K7I_B	B	89	ALA	('89', 'ALA', 'B')	0	0.14	-1.04	-17.6653	0.484333	0.38948	0.528294	0	0	0	0	0	0	0	0	0	0	0	0
7K7I_B	B	90	ARG	('90', 'ARG', 'B')	0.107	0.614	0.02	-10.607	0.510778	0.608543	1.58971	0	0	0	0	0	0	0	0	0	0	0	0
7K7I_B	B	91	TYR	('91', 'TYR', 'B')	0.114	0.763	0.41	-9.07167	0.520778	0.596861	1.44814	0	0	0	1	1	1	1	1	1	0	1	1
7K7I_B	B	92	PHE	('92', 'PHE', 'B')	0.108	0.254	-0.45	-13.2759	0.527556	0.381156	0.873579	0	0	0	0	0	0	1	1	1	0	0	1
7K7I_B	B	93	TYR	('93', 'TYR', 'B')	0.108	0.57	0.01	-12.7006	0.535778	0.451125	1.2064	1	1	1	1	1	1	1	1	1	1	1	1
7K7I_B	B	94	SER	('94', 'SER', 'B')	0.122	0.886	0.89	-6.93644	0.548778	0.544225	1.8365	0	0	0	1	1	1	1	1	1	0	1	1
7K7I_B	B	95	THR	('95', 'THR', 'B')	0.128	0.789	0.73	-6.44444	0.526889	0.585853	1.58001	0	0	0	0	0	0	1	1	1	0	0	1
7K7I_B	B	96	GLY	('96', 'GLY', 'B')	0.138	0.702	0.64	-8.22556	0.521667	0.45126	1.45361	1	1	1	1	1	1	1	1	1	1	1	1
7K7I_B	B	97	GLN	('97', 'GLN', 'B')	0.138	0.518	0.04	-12.4841	0.502778	0.557147	1.39204	0	0	0	1	1	1	1	1	1	0	1	1
7K7I_B	B	98	SER	('98', 'SER', 'B')	0.155	0.377	-0.35	-18.5868	0.489667	0.389787	1.25386	0	0	0	0	0	0	1	1	1	0	0	1
7K7I_B	B	99	VAL	('99', 'VAL', 'B')	0	0.14	-0.93	-19.7935	0.479667	0.251974	0.597296	0	0	0	0	0	0	1	1	1	0	0	1
7K7I_B	B	100	ARG	('100', 'ARG', 'B')	0.112	0.219	-0.82	-19.6252	0.462222	0.398329	0.560718	0	0	0	1	1	1	1	1	1	0	1	1
7K7I_B	B	101	ILE	('101', 'ILE', 'B')	0	0.018	-1.44	-23.1395	0.471778	0.26485	0.319005	0	0	0	0	0	0	0	0	0	0	0	0
7K7I_B	B	102	HIS	('102', 'HIS', 'B')	0.074	0.105	-0.78	-18.6711	0.469	0.520554	0.468509	0	0	0	0	0	0	0	0	0	0	0	0
7K7I_B	B	103	VAL	('103', 'VAL', 'B')	0.062	0.079	-0.87	-21.2928	0.463889	0.390146	0.475561	0	0	0	0	0	0	1	1	1	0	0	1
7K7I_B	B	104	GLN	('104', 'GLN', 'B')	0.06	0.298	-0.05	-11.5102	0.487778	0.550164	0.952223	1	1	1	1	1	1	1	1	1	1	1	1
7K7I_B	B	105	LYS	('105', 'LYS', 'B')	0.062	0.43	0.34	-10.6709	0.489	0.60648	1.17167	1	1	1	1	1	1	1	1	1	1	1	1
7K7I_B	B	106	ASN	('106', 'ASN', 'B')	0.055	0.614	0.61	-7.96389	0.515778	0.600809	1.41904	1	1	1	1	1	1	1	1	1	1	1	1
7K7I_B	B	107	ILE	('107', 'ILE', 'B')	0.075	0.377	-0.21	-12.7757	0.537556	0.591838	1.36166	1	1	1	1	1	1	1	1	1	1	1	1
7K7I_B	B	108	TRP	('108', 'TRP', 'B')	0.101	0.219	-0.41	-15.7647	0.559667	0.548233	1.54913	1	1	1	1	1	1	1	1	1	1	1	1
7K7I_B	B	109	THR	('109', 'THR', 'B')	0.126	0.842	0.7	-6.72522	0.556333	0.396728	2.13557	1	1	1	1	1	1	1	1	1	1	1	1
7K7I_B	B	110	TYR	('110', 'TYR', 'B')	0.129	0.614	0.32	-8.27544	0.540222	0.412633	2.00204	1	1	1	1	1	1	1	1	1	1	1	1
7K7I_B	B	111	PRO	('111', 'PRO', 'B')	0.189	0.974	1.09	-7.22489	0.532889	0.362149	2.49469	1	1	1	1	1	1	1	1	1	1	1	1
7K7I_B	B	112	LEU	('112', 'LEU', 'B')	0.193	0.947	0.86	-9.04811	0.534222	0.252873	2.32815	0	0	0	1	1	1	1	1	1	0	1	1
7K7I_B	B	113	PHE	('113', 'PHE', 'B')	0.13	0.377	-0.19	-12.2434	0.523111	0.276026	1.53016	0	0	0	0	0	0	1	1	1	0	0	1
7K7I_B	B	114	VAL	('114', 'VAL', 'B')	0.15	0.614	0.01	-13.6693	0.533889	0.258229	1.78427	0	0	0	1	1	1	1	1	1	0	1	1
7K7I_B	B	115	ASN	('115', 'ASN', 'B')	0.151	0.904	0.62	-9.60078	0.524778	0.363561	2.00303	0	0	0	0	0	0	0	0	0	0	0	0
7K7I_B	B	116	THR	('116', 'THR', 'B')	0.144	0.702	0.1	-10.3601	0.514889	0.415068	1.70125	0	0	0	0	0	0	0	0	0	0	0	0
7K7I_B	B	117	PHE	('117', 'PHE', 'B')	0.118	0.298	-0.77	-19.1907	0.501556	0.375691	1.06428	0	0	0	0	0	0	0	0	0	0	0	0
7K7I_B	B	118	SER	('118', 'SER', 'B')	0.101	0.219	-0.69	-21.0176	0.481222	0.42673	0.657557	0	0	0	0	0	0	0	0	0	0	0	0
7K7I_B	B	119	ALA	('119', 'ALA', 'B')	0.072	0.254	-0.33	-19.0522	0.471667	0.479612	0.864758	0	0	0	1	1	1	1	1	1	0	1	1
7K7I_B	B	120	ASN	('120', 'ASN', 'B')	0.052	0.105	-0.88	-20.591	0.459	0.502449	0.515364	0	0	0	0	0	0	1	1	1	0	0	1
7K7I_B	B	121	ALA	('121', 'ALA', 'B')	0.047	0.026	-1.1	-20.9134	0.439667	0.369177	0.322	0	0	0	0	0	0	1	1	1	0	0	1
7K7I_B	B	122	LEU	('122', 'LEU', 'B')	0.045	0	-1.64	-25.8056	0.446	0.453866	0.306812	0	0	0	0	0	0	0	0	0	0	0	0
7K7I_B	B	123	VAL	('123', 'VAL', 'B')	0.061	0.079	-0.86	-20.8366	0.423111	0.5223	0.423393	0	0	0	0	0	0	1	1	1	0	0	1
7K7I_B	B	124	GLY	('124', 'GLY', 'B')	0.074	0.026	-0.82	-17.0106	0.412333	0.478052	0.481589	-100	0	0	-100	0	0	-100	0	0	0	0	0
7K7I_B	B	125	LEU	('125', 'LEU', 'B')	0.071	0.061	-1.1	-17.7882	0.422	0.511159	0.553903	0	0	0	0	0	0	0	0	0	0	0	0
7K7I_B	B	126	SER	('126', 'SER', 'B')	0.086	0.211	-0.51	-16.2355	0.430556	0.475566	0.774326	0	0	0	0	0	0	0	0	0	0	0	0
7K7I_B	B	127	SER	('127', 'SER', 'B')	0.144	0.43	-0.14	-17.703	0.464444	0.572605	1.11392	0	0	0	1	1	1	1	1	1	0	1	1
7K7I_B	B	128	CYS	('128', 'CYS', 'B')	0.178	0.43	-0.3	-18.6663	0.485222	0.549829	1.36261	1	1	1	1	1	1	1	1	1	1	1	1
7K7I_B	B	129	SER	('129', 'SER', 'B')	0.205	0.789	0.46	-13.0718	0.501222	0.568758	1.69063	1	1	1	1	1	1	1	1	1	1	1	1
7K7I_B	B	130	ALA	('130', 'ALA', 'B')	0.273	0.904	0.85	-9.24622	0.522778	0.601741	2.2767	1	1	1	1	1	1	1	1	1	1	1	1
7K7I_B	B	131	THR	('131', 'THR', 'B')	0.247	0.974	0.9	-8.83944	0.530667	0.593894	2.25037	1	1	1	1	1	1	1	1	1	1	1	1
7K7I_B	B	132	GLN	('132', 'GLN', 'B')	0.225	0.904	0.61	-12.5349	0.537556	0.598346	1.92276	1	1	1	1	1	1	1	1	1	1	1	1
7K7I_B	B	133	CYS	('133', 'CYS', 'B')	0.184	0.518	-0.05	-17.1815	0.554556	0.563835	1.27662	1	1	1	1	1	1	1	1	1	1	1	1
7K7I_B	B	134	PHE	('134', 'PHE', 'B')	0.116	0.763	0.4	-13.9152	0.491333	0.577059	1.65408	0	0	0	0	0	0	1	1	1	0	0	1
7K7I_B	B	135	GLY	('135', 'GLY', 'B')	0.099	0.614	0.05	-14.1708	0.428667	0.54045	1.1516	0	0	0	0	0	0	0	0	0	0	0	0
7K7I_B	B	136	PRO	('136', 'PRO', 'B')	0.102	0.57	0.6	-7.79323	0.362889	0.658859	1.38977	0	0	0	0	0	0	1	1	1	0	0	1
7K7I_B	B	137	LYS	('137', 'LYS', 'B')	0.096	0.789	0.81	-7.88473	0.294333	0.812982	1.21881	1	1	1	1	1	1	1	1	1	1	1	1
6X58_E	E	-11	LEU	('-11', 'LEU', 'E')	0.397	0.985	1.41	-4.70289	0.291667	0.774914	1.57775	1	1	1	1	1	1	1	1	1	1	1	1
6X58_E	E	-10	TRP	('-10', 'TRP', 'E')	0.462	0.993	1.48	-4.70289	0.364667	0.882746	2.74954	1	1	1	1	1	1	1	1	1	1	1	1
6X58_E	E	-9	ASN	('-9', 'ASN', 'E')	0.419	0.978	1.36	-5.446	0.423667	0.895177	2.93263	1	1	1	1	1	1	1	1	1	1	1	1
6X58_E	E	-8	TRP	('-8', 'TRP', 'E')	0.363	0.948	1.41	-6.86311	0.494889	0.875649	2.52061	1	1	1	1	1	1	1	1	1	1	1	1
6X58_E	E	-7	PHE	('-7', 'PHE', 'E')	0.311	0.963	1.41	-6.86311	0.562889	0.800008	2.39425	1	1	1	1	1	1	1	1	1	1	1	1
6X58_E	E	-6	ASP	('-6', 'ASP', 'E')	0.281	0.948	1.27	-8.07	0.581889	0.887838	2.47423	0	0	0	0	0	0	1	1	1	0	0	1
6X58_E	E	-5	ILE	('-5', 'ILE', 'E')	0.329	0.933	1.16	-8.82	0.593111	0.825096	2.12807	0	0	0	0	0	0	1	1	1	0	0	1
6X58_E	E	-4	THR	('-4', 'THR', 'E')	0.246	0.873	1.11	-8.26531	0.593222	0.82919	1.76405	1	1	1	1	1	1	1	1	1	1	1	1
6X58_E	E	-3	ASN	('-3', 'ASN', 'E')	0.251	0.843	1.09	-7.49517	0.581778	0.856877	1.76794	1	1	1	1	1	1	1	1	1	1	1	1
6X58_E	E	-2	TRP	('-2', 'TRP', 'E')	0.194	0.896	0.95	-9.80983	0.551444	0.758955	1.93883	0	0	0	1	1	1	1	1	1	0	1	1
6X58_E	E	-1	LEU	('-1', 'LEU', 'E')	0.202	0.821	0.87	-9.65567	0.536778	0.733765	1.27248	1	1	1	1	1	1	1	1	1	1	1	1
6X58_E	E	0	TRP	('0', 'TRP', 'E')	0.16	0.634	0.72	-10.9476	0.525333	0.713235	0.899232	1	1	1	1	1	1	1	1	1	1	1	1
6X58_E	E	1	TYR	('1', 'TYR', 'E')	0.157	0.679	0.65	-11.7381	0.499111	0.62175	1.18848	0	0	0	1	1	1	1	1	1	0	1	1
6X58_E	E	2	ILE	('2', 'ILE', 'E')	0.142	0.746	0.6	-12.437	0.476889	0.477925	0.855714	1	1	1	1	1	1	1	1	1	1	1	1
6X58_E	E	3	LYS	('3', 'LYS', 'E')	0.121	0.59	0.39	-12.816	0.461667	0.534345	0.542114	1	1	1	1	1	1	1	1	1	1	1	1
6X58_E	E	4	SER	('4', 'SER', 'E')	0.119	0.418	0.04	-15.5097	0.436889	0.325792	0.521018	0	0	0	1	1	1	1	1	1	0	1	1
6X58_E	E	5	LEU	('5', 'LEU', 'E')	0.128	0.493	0.04	-17.1048	0.406444	0.250927	0.540281	0	0	0	0	0	0	1	1	1	0	0	1
6X58_E	E	6	PHE	('6', 'PHE', 'E')	0.121	0.59	0.06	-15.9836	0.394333	0.174253	0.479469	1	1	1	1	1	1	1	1	1	1	1	1
6X58_E	E	7	ALA	('7', 'ALA', 'E')	0	0.284	-0.53	-21.2532	0.401222	0.11796	0.354287	0	0	0	1	1	1	1	1	1	0	1	1
6X58_E	E	8	VAL	('8', 'VAL', 'E')	0.084	0.194	-0.81	-27.8823	0.382222	0.086441	0.469256	0	0	0	0	0	0	0	0	0	0	0	0
6X58_E	E	9	ILE	('9', 'ILE', 'E')	0.087	0.455	-0.38	-19.2039	0.385889	0.107395	0.469427	0	0	0	0	0	0	0	0	0	0	0	0
6X58_E	E	10	ILE	('10', 'ILE', 'E')	0.093	0.455	-0.5	-17.7578	0.390778	0.138934	0.37567	0	0	0	0	0	0	1	1	1	0	0	1
6X58_E	E	11	GLY	('11', 'GLY', 'E')	0.081	0.164	-1.29	-28.4012	0.389778	0.0564335	0.190541	0	0	0	0	0	0	0	0	0	0	0	0
6X58_E	E	12	GLY	('12', 'GLY', 'E')	0.073	0.194	-1.38	-28.6566	0.384667	0.0314937	0.431072	-100	0	0	-100	0	0	-100	0	0	0	0	0
6X58_E	E	13	SER	('13', 'SER', 'E')	0.09	0.455	-0.61	-19.2946	0.383444	0.153917	0.471584	-100	0	0	-100	0	0	-100	0	0	0	0	0
6X58_E	E	14	VAL	('14', 'VAL', 'E')	0.076	0.328	-0.94	-21.9984	0.383889	0.208109	0.437132	-100	-100	0	-100	-100	0	-100	-100	0	0	0	0
6X58_E	E	15	GLY	('15', 'GLY', 'E')	0	0.134	-1.98	-29.2972	0.382556	0.130375	0.222601	-100	-100	-100	-100	-100	-100	-100	-100	-100	0	0	0
6X58_E	E	16	CYS	('16', 'CYS', 'E')	0.058	0.231	-1.33	-25.5693	0.385444	0.223783	0.793334	-100	-100	-100	-100	-100	-100	-100	-100	-100	0	0	0
6X58_E	E	17	THR	('17', 'THR', 'E')	0.057	0.493	-0.76	-18.7002	0.389333	0.192354	0.823398	-100	-100	-100	-100	-100	-100	-100	-100	-100	0	0	0
6X58_E	E	18	LEU	('18', 'LEU', 'E')	0.05	0.328	-1.34	-21.4402	0.368	0.224901	0.513414	-100	-100	-100	-100	-100	-100	-100	-100	-100	0	0	0
6X58_E	E	19	ARG	('19', 'ARG', 'E')	0.048	0.194	-1.91	-28.9208	0.360333	0.2764	0.716883	-100	-100	-100	-100	-100	-100	-100	-100	-100	0	0	0
6X58_E	E	20	TRP	('20', 'TRP', 'E')	0.06	0.679	-0.74	-19.9021	0.367889	0.382046	1.3597	-100	-100	-100	-100	-100	-100	-100	-100	-100	0	0	0
6X58_E	E	21	LEU	('21', 'LEU', 'E')	0.06	0.634	-0.26	-16.6474	0.382889	0.383587	1.25969	-100	-100	-100	-100	-100	-100	-100	-100	-100	0	0	0
6X58_E	E	22	LEU	('22', 'LEU', 'E')	0.055	0.418	-0.98	-20.0142	0.399889	0.315229	0.756374	-100	-100	-100	-100	-100	-100	-100	-100	-100	0	0	0
6X58_E	E	23	SER	('23', 'SER', 'E')	0.069	0.455	-0.99	-21.3506	0.436111	0.499233	1.46502	-100	-100	-100	-100	-100	-100	-100	-100	-100	0	0	0
6X58_E	E	24	THR	('24', 'THR', 'E')	0.066	0.724	0.15	-12.1919	0.464667	0.646931	1.87242	-100	-100	-100	-100	-100	-100	-100	-100	-100	0	0	0
6X58_E	E	25	LYS	('25', 'LYS', 'E')	0.065	0.813	0.47	-12.3862	0.484889	0.59877	1.84033	-100	-100	-100	-100	-100	-100	-100	-100	-100	0	0	0
6X58_E	E	26	PHE	('26', 'PHE', 'E')	0.065	0.634	-0.01	-14.5872	0.501333	0.519841	1.41008	-100	-100	-100	-100	-100	-100	-100	-100	-100	0	0	0
6X58_E	E	27	ASN	('27', 'ASN', 'E')	0.061	0.537	-0.45	-13.8001	0.53	0.583591	1.58647	-100	-100	-100	-100	-100	-100	-100	-100	-100	0	0	0
6X58_E	E	28	SER	('28', 'SER', 'E')	0.072	0.791	0.79	-8.31478	0.541444	0.7441	1.87237	-100	-100	-100	-100	-100	-100	-100	-100	-100	0	0	0
6X58_E	E	29	LEU	('29', 'LEU', 'E')	0.073	0.769	0.69	-8.97456	0.545	0.803674	1.54129	-100	-100	-100	-100	-100	-100	-100	-100	-100	0	0	0
6X58_E	E	33	LEU	('33', 'LEU', 'E')	0.035	0.418	-0.98	-21.075	0.538	0.53709	0.878726	-100	-100	-100	-100	-100	-100	-100	-100	-100	0	0	0
6X58_E	E	34	PRO	('34', 'PRO', 'E')	0.039	0.358	-1.34	-16.5059	0.53	0.349429	0.901986	-100	-100	-100	-100	-100	-100	-100	-100	-100	0	0	0
6X58_E	E	35	PRO	('35', 'PRO', 'E')	0.045	0.358	-0.91	-18.9306	0.497889	0.385736	0.856492	-100	-100	-100	-100	-100	-100	-100	-100	-100	0	0	0
6X58_E	E	36	GLY	('36', 'GLY', 'E')	0	0.261	-1.27	-23.3601	0.46	0.300193	0.551947	-100	-100	-100	-100	-100	-100	-100	-100	-100	0	0	0
6X58_E	E	37	THR	('37', 'THR', 'E')	0	0.164	-2.02	-29.8561	0.434	0.331109	0.358047	-100	-100	-100	-100	-100	-100	-100	-100	-100	0	0	0
6X58_E	E	38	LEU	('38', 'LEU', 'E')	0.03	0.164	-2.16	-30.2386	0.407222	0.238696	0.345655	-100	-100	-100	-100	-100	-100	-100	-100	-100	0	0	0
6X58_E	E	39	VAL	('39', 'VAL', 'E')	0.029	0.194	-1.67	-24.2819	0.387889	0.0690657	0.385434	-100	-100	-100	-100	-100	-100	-100	-100	-100	0	0	0
6X58_E	E	40	VAL	('40', 'VAL', 'E')	0	0.075	-2.58	-31.9478	0.373	0.0315881	0.15619	-100	-100	-100	-100	-100	-100	-100	-100	-100	0	0	0
6X58_E	E	41	ASN	('41', 'ASN', 'E')	0.029	0.03	-2.73	-34.5809	0.345222	0.0991153	0.157584	-100	-100	-100	-100	-100	-100	-100	-100	-100	0	0	0
6X58_E	E	42	LEU	('42', 'LEU', 'E')	0.029	0.134	-2.17	-29.7686	0.332667	0.123128	0.203572	-100	-100	-100	-100	-100	-100	-100	-100	-100	0	0	0
6X58_E	E	43	LEU	('43', 'LEU', 'E')	0.03	0.127	-2.2	-25.8164	0.322889	0.0650017	0.159672	-100	-100	-100	-100	-100	-100	-100	-100	-100	0	0	0
6X58_E	E	44	ALA	('44', 'ALA', 'E')	0.03	0.007	-2.83	-34.0671	0.322333	-0.018322	0.0955397	-100	-100	-100	-100	-100	-100	-100	-100	-100	0	0	0
6X58_E	E	45	GLY	('45', 'GLY', 'E')	0.029	0.075	-2.4	-33.3053	0.315444	0.131753	0.0812055	-100	-100	-100	-100	-100	-100	-100	-100	-100	0	0	0
6X58_E	E	46	LEU	('46', 'LEU', 'E')	0.033	0.231	-1.85	-30.84	0.305	0.223818	0.15117	-100	-100	-100	-100	-100	-100	-100	-100	-100	0	0	0
6X58_E	E	47	ILE	('47', 'ILE', 'E')	0.032	0.112	-2.19	-26.9763	0.299778	0.188058	0.153515	-100	-100	-100	-100	-100	-100	-100	-100	-100	0	0	0
6X58_E	E	48	ILE	('48', 'ILE', 'E')	0.032	0.067	-2.15	-28.609	0.293667	0.307618	0.386485	-100	-100	-100	-100	-100	-100	-100	-100	-100	0	0	0
6X58_E	E	49	GLY	('49', 'GLY', 'E')	0	0.284	-1.94	-31.0956	0.300889	0.281089	0.286715	-100	-100	-100	-100	-100	-100	-100	-100	-100	0	0	0
6X58_E	E	50	THR	('50', 'THR', 'E')	0.041	0.328	-1.45	-27.3163	0.320556	0.426373	0.317295	-100	-100	-100	-100	-100	-100	-100	-100	-100	0	0	0
6X58_E	E	51	MET	('51', 'MET', 'E')	0.045	0.231	-1.39	-22.6827	0.335333	0.374422	0.377096	-100	-100	0	-100	-100	0	-100	-100	0	0	0	0
6X58_E	E	52	LEU	('52', 'LEU', 'E')	0.049	0.418	-0.87	-20.3234	0.355	0.409919	0.625651	-100	-100	0	-100	-100	0	-100	-100	0	0	0	0
6X58_E	E	53	ALA	('53', 'ALA', 'E')	0.06	0.59	-0.82	-20.4036	0.387667	0.420382	0.546569	-100	-100	0	-100	-100	0	-100	-100	0	0	0	0
6X58_E	E	54	TYR	('54', 'TYR', 'E')	0.07	0.537	-0.67	-16.9341	0.435444	0.70858	0.776613	0	0	0	0	0	0	0	0	0	0	0	0
6X58_E	E	55	PHE	('55', 'PHE', 'E')	0.065	0.328	-0.16	-11.3689	0.474111	0.569198	0.761179	0	0	0	0	0	0	0	0	0	0	0	0
6X58_E	E	56	LEU	('56', 'LEU', 'E')	0.064	0.724	0.25	-7.66867	0.516444	0.707732	1.07693	0	0	0	0	0	0	0	0	0	0	0	0
6X58_E	E	57	ARG	('57', 'ARG', 'E')	0.074	0.843	0.14	-13.6341	0.538556	0.840024	1.31016	0	0	0	0	0	0	0	0	0	0	0	0
6X58_E	E	58	GLN	('58', 'GLN', 'E')	0.089	0.724	0.38	-7.79844	0.553	0.787559	1.47542	0	0	0	0	0	0	0	0	0	0	0	0
6X58_E	E	59	PRO	('59', 'PRO', 'E')	0.093	0.679	0.92	-7.718	0.577778	0.818319	1.26102	0	0	0	1	1	1	1	1	1	0	1	1
6X58_E	E	60	HIS	('60', 'HIS', 'E')	0.104	0.769	1.44	-4.01667	0.595111	0.906984	1.27523	1	1	1	1	1	1	1	1	1	1	1	1
6X58_E	E	61	LEU	('61', 'LEU', 'E')	0.089	0.634	1.24	-4.51756	0.592333	0.679349	1.36463	0	0	0	0	0	0	1	1	1	0	0	1
6X58_E	E	62	ASP	('62', 'ASP', 'E')	0.1	0.493	0.88	-4.74856	0.571333	0.68552	0.95928	0	0	0	1	1	1	1	1	1	0	1	1
6X58_E	E	63	PRO	('63', 'PRO', 'E')	0.09	0.358	0.55	-8.738	0.548444	0.666067	0.783178	0	0	0	0	0	0	1	1	1	0	0	1
6X58_E	E	64	PHE	('64', 'PHE', 'E')	0.082	0.358	0.14	-12.27	0.520556	0.606071	0.625894	0	0	0	1	1	1	1	1	1	0	1	1
6X58_E	E	65	TRP	('65', 'TRP', 'E')	0.063	0.358	-0.1	-12.0847	0.488222	0.548065	0.550032	0	0	0	0	0	0	1	1	1	0	0	1
6X58_E	E	66	LYS	('66', 'LYS', 'E')	0.061	0.231	-0.42	-16.8336	0.465111	0.394035	0.452971	0	0	0	0	0	0	0	0	0	0	0	0
6X58_E	E	67	LEU	('67', 'LEU', 'E')	0.071	0.134	-0.63	-17.1928	0.445	0.287874	0.283445	0	0	0	0	0	0	0	0	0	0	0	0
6X58_E	E	68	MET	('68', 'MET', 'E')	0.074	0.164	-1.06	-24.6442	0.414111	0.167434	0.0776511	0	0	0	0	0	0	0	0	0	0	0	0
6X58_E	E	69	ILE	('69', 'ILE', 'E')	0.049	0.075	-1.48	-26.0671	0.389444	0.153995	0.163878	-100	0	0	-100	0	0	-100	0	0	0	0	0
6X58_E	E	70	THR	('70', 'THR', 'E')	0.05	0.03	-1.52	-23.9394	0.375444	0.122352	0.327852	-100	-100	0	-100	-100	0	-100	-100	0	0	0	0
6X58_E	E	71	THR	('71', 'THR', 'E')	0.059	0.075	-1.06	-18.1642	0.372	0.134806	0.289055	-100	-100	0	-100	-100	0	-100	-100	0	0	0	0
6X58_E	E	72	GLY	('72', 'GLY', 'E')	0.06	0.045	-1.69	-28.9548	0.365222	-0.00202188	0.0475531	-100	-100	0	-100	-100	0	-100	-100	0	0	0	0
6X58_E	E	73	LEU	('73', 'LEU', 'E')	0.053	0.045	-2.03	-31.9437	0.369778	0.197612	0.0973932	-100	-100	0	-100	-100	0	-100	-100	0	0	0	0
6X58_E	E	74	CYS	('74', 'CYS', 'E')	0.041	0	-2.55	-32.1574	0.382	0.121212	0.0708176	-100	-100	-100	-100	-100	-100	-100	-100	-100	0	0	0
6X58_E	E	75	GLY	('75', 'GLY', 'E')	0.043	0.022	-1.93	-26.8747	0.397	0.0874101	0.264731	-100	-100	-100	-100	-100	-100	-100	-100	-100	0	0	0
6X58_E	E	76	GLY	('76', 'GLY', 'E')	0.052	0.075	-2.02	-32.3351	0.389667	0.241897	0.0613014	-100	-100	-100	-100	-100	-100	-100	-100	-100	0	0	0
6X58_E	E	77	LEU	('77', 'LEU', 'E')	0	0.045	-2.49	-35.0538	0.383	0.128638	0.0477278	-100	-100	-100	-100	-100	-100	-100	-100	-100	0	0	0
6X58_E	E	78	SER	('78', 'SER', 'E')	0.038	0.007	-2.59	-32.3761	0.373778	0.078684	0.231351	-100	-100	-100	-100	-100	-100	-100	-100	-100	0	0	0
6X58_E	E	79	THR	('79', 'THR', 'E')	0.035	0.112	-2.11	-21.9376	0.370222	0.00814593	0.209211	-100	-100	-100	-100	-100	-100	-100	-100	-100	0	0	0
6X58_E	E	80	PHE	('80', 'PHE', 'E')	0.032	0.284	-1.05	-13.9222	0.356333	0.0807587	0.680151	-100	-100	-100	-100	-100	-100	-100	-100	-100	0	0	0
6X58_E	E	81	SER	('81', 'SER', 'E')	0.034	0.358	-0.32	-11.4381	0.356778	-0.0371648	0.919563	-100	-100	-100	-100	-100	-100	-100	-100	-100	0	0	0
6X58_E	E	82	THR	('82', 'THR', 'E')	0.037	0.284	-1.35	-16.5304	0.356222	0.087724	0.654851	-100	-100	-100	-100	-100	-100	-100	-100	-100	0	0	0
6X58_E	E	83	PHE	('83', 'PHE', 'E')	0.034	0.284	-1.88	-24.3882	0.338222	0.11421	0.61202	-100	-100	-100	-100	-100	-100	-100	-100	-100	0	0	0
6X58_E	E	84	SER	('84', 'SER', 'E')	0.04	0.537	-0.7	-17.8603	0.341889	0.159517	1.07903	-100	-100	-100	-100	-100	-100	-100	-100	-100	0	0	0
6X58_E	E	85	VAL	('85', 'VAL', 'E')	0.044	0.59	-0.46	-15.649	0.361111	0.196515	1.49823	-100	-100	-100	-100	-100	-100	-100	-100	-100	0	0	0
6X58_E	E	86	GLU	('86', 'GLU', 'E')	0.047	0.493	-1.17	-20.6319	0.360889	0.383895	1.13162	-100	-100	-100	-100	-100	-100	-100	-100	-100	0	0	0
6X58_E	E	87	VAL	('87', 'VAL', 'E')	0.05	0.634	-1.1	-26.4749	0.366444	0.338836	1.53897	-100	-100	-100	-100	-100	-100	-100	-100	-100	0	0	0
6X58_E	E	88	PHE	('88', 'PHE', 'E')	0.064	0.843	-0.3	-18.4211	0.393444	0.40454	2.21447	-100	-100	-100	-100	-100	-100	-100	-100	-100	0	0	0
6X58_E	E	89	ALA	('89', 'ALA', 'E')	0.068	0.791	-0.24	-16.1051	0.418444	0.466106	2.54849	-100	-100	-100	-100	-100	-100	-100	-100	-100	0	0	0
6X58_E	E	90	LEU	('90', 'LEU', 'E')	0.07	0.769	-0.57	-21.5771	0.432556	0.436663	2.08199	-100	-100	-100	-100	-100	-100	-100	-100	-100	0	0	0
6X58_E	E	91	LEU	('91', 'LEU', 'E')	0.077	0.866	-0.18	-19.5856	0.442889	0.445831	2.47357	-100	-100	-100	-100	-100	-100	-100	-100	-100	0	0	0
6X58_E	E	92	GLN	('92', 'GLN', 'E')	0.082	0.918	0.33	-14.7923	0.466333	0.496391	2.69421	-100	-100	-100	-100	-100	-100	-100	-100	-100	0	0	0
6X58_E	E	93	ALA	('93', 'ALA', 'E')	0.086	0.896	0.27	-13.3332	0.465222	0.597758	2.64509	-100	-100	-100	-100	-100	-100	-100	-100	-100	0	0	0
6X58_E	E	94	GLY	('94', 'GLY', 'E')	0.085	0.896	0.49	-13.8521	0.455222	0.638221	2.29802	-100	-100	-100	-100	-100	-100	-100	-100	-100	0	0	0
6X58_E	E	96	TYR	('96', 'TYR', 'E')	0.072	0.881	0.12	-18.1774	0.463	0.497762	2.38986	-100	-100	-100	-100	-100	-100	-100	-100	-100	0	0	0
6X58_E	E	97	ILE	('97', 'ILE', 'E')	0.058	0.821	0.28	-12.6543	0.461111	0.401043	1.76067	-100	-100	-100	-100	-100	-100	-100	-100	-100	0	0	0
6X58_E	E	98	TRP	('98', 'TRP', 'E')	0.057	0.679	-0.42	-19.0119	0.442667	0.281332	1.60748	-100	-100	-100	-100	-100	-100	-100	-100	-100	0	0	0
6X58_E	E	99	ALA	('99', 'ALA', 'E')	0.057	0.679	-0.83	-25.9554	0.428444	0.0921226	1.25772	-100	-100	-100	-100	-100	-100	-100	-100	-100	0	0	0
6X58_E	E	100	LEU	('100', 'LEU', 'E')	0.05	0.746	-0.37	-18.3279	0.421556	0.126261	1.11884	-100	-100	-100	-100	-100	-100	-100	-100	-100	0	0	0
6X58_E	E	101	THR	('101', 'THR', 'E')	0.045	0.59	-0.48	-17.5887	0.413	0.0419146	0.619816	-100	-100	-100	-100	-100	-100	-100	-100	-100	0	0	0
6X58_E	E	102	SER	('102', 'SER', 'E')	0.043	0.455	-1.44	-24.3432	0.396889	-0.0841101	0.483332	-100	-100	-100	-100	-100	-100	-100	-100	-100	0	0	0
6X58_E	E	103	VAL	('103', 'VAL', 'E')	0.039	0.537	-0.91	-19.0154	0.387556	-0.0284477	0.742858	-100	-100	-100	-100	-100	-100	-100	-100	-100	0	0	0
6X58_E	E	104	LEU	('104', 'LEU', 'E')	0.036	0.59	-0.35	-16.2886	0.396111	0.0192047	0.609093	-100	-100	-100	-100	-100	-100	-100	-100	-100	0	0	0
6X58_E	E	105	VAL	('105', 'VAL', 'E')	0.037	0.358	-0.97	-17.8372	0.400333	-0.0581053	0.335326	-100	-100	-100	-100	-100	-100	-100	-100	-100	0	0	0
6X58_E	E	106	HIS	('106', 'HIS', 'E')	0.033	0.194	-1.9	-25.0452	0.406556	-0.0568576	0.297349	-100	-100	-100	-100	-100	-100	-100	-100	-100	0	0	0
6X58_E	E	107	VAL	('107', 'VAL', 'E')	0.033	0.358	-0.98	-19.0208	0.415444	-0.0103942	0.422258	-100	-100	-100	-100	-100	-100	-100	-100	-100	0	0	0
6X58_E	E	108	ILE	('108', 'ILE', 'E')	0.033	0.537	-0.46	-14.9627	0.421889	0.0571069	0.392587	-100	-100	-100	-100	-100	-100	-100	-100	-100	0	0	0
6X58_E	E	109	GLY	('109', 'GLY', 'E')	0.033	0.261	-1.19	-21.1368	0.406111	-0.0281461	0.307449	-100	-100	-100	-100	-100	-100	-100	-100	-100	0	0	0
6X58_E	E	110	SER	('110', 'SER', 'E')	0.032	0.134	-1.99	-30.4772	0.390222	-0.0116738	0.245215	-100	-100	-100	-100	-100	-100	-100	-100	-100	0	0	0
6X58_E	E	111	LEU	('111', 'LEU', 'E')	0.033	0.418	-1.05	-22.6056	0.391778	0.0827202	0.367002	-100	-100	-100	-100	-100	-100	-100	-100	-100	0	0	0
6X58_E	E	112	ILE	('112', 'ILE', 'E')	0.034	0.493	-0.73	-20.1099	0.391222	0.136311	0.252033	-100	-100	-100	-100	-100	-100	-100	-100	-100	0	0	0
6X58_E	E	113	MET	('113', 'MET', 'E')	0.033	0.261	-1.57	-28.1626	0.384667	0.0384186	0.112434	-100	-100	-100	-100	-100	-100	-100	-100	-100	0	0	0
6X58_E	E	114	THR	('114', 'THR', 'E')	0.036	0.284	-1.58	-30.2552	0.391222	0.125839	0.288643	-100	-100	-100	-100	-100	-100	-100	-100	-100	0	0	0
6X58_E	E	115	ALA	('115', 'ALA', 'E')	0.04	0.575	-0.83	-21.1491	0.397778	0.163121	0.410072	-100	-100	-100	-100	-100	-100	-100	-100	-100	0	0	0
6X58_E	E	116	LEU	('116', 'LEU', 'E')	0.042	0.575	-1.04	-21.3054	0.385667	0.0643148	0.369999	-100	-100	-100	-100	-100	-100	-100	-100	-100	0	0	0
6X58_E	E	117	GLY	('117', 'GLY', 'E')	0	0.493	-1.71	-30.5259	0.377	0.143752	0.264363	-100	-100	-100	-100	-100	-100	-100	-100	-100	0	0	0
6X58_E	E	118	PHE	('118', 'PHE', 'E')	0.053	0.634	-1.12	-28.0339	0.397333	0.260844	0.688354	-100	-100	-100	-100	-100	-100	-100	-100	-100	0	0	0
6X58_E	E	119	PHE	('119', 'PHE', 'E')	0.06	0.791	-0.54	-21.2655	0.415778	0.317553	0.95041	-100	-100	-100	-100	-100	-100	-100	-100	-100	0	0	0
6X58_E	E	120	ILE	('120', 'ILE', 'E')	0.058	0.746	-0.67	-21.5001	0.424	0.269201	0.72254	-100	-100	-100	-100	-100	-100	-100	-100	-100	0	0	0
6X58_E	E	121	ILE	('121', 'ILE', 'E')	0.065	0.679	-0.88	-24.4216	0.433778	0.289198	0.791921	-100	-100	-100	-100	-100	-100	-100	-100	-100	0	0	0
6X58_E	E	122	THR	('122', 'THR', 'E')	0.079	0.821	-0.41	-19.4555	0.432556	0.491631	1.21955	-100	-100	-100	-100	-100	-100	-100	-100	-100	0	0	0
6X58_E	E	123	ILE	('123', 'ILE', 'E')	0.077	0.918	0.01	-14.3051	0.379222	0.46476	1.18866	-100	-100	-100	-100	-100	-100	-100	-100	-100	0	0	0
6X58_E	E	124	LEU	('124', 'LEU', 'E')	0.083	0.881	0.05	-13.0441	0.328889	0.484786	1.19272	-100	-100	-100	-100	-100	-100	-100	-100	-100	0	0	0
6X58_E	E	125	PHE	('125', 'PHE', 'E')	0.09	0.94	0.46	-11.0549	0.286444	0.512283	1.30879	-100	-100	-100	-100	-100	-100	-100	-100	-100	0	0	0
6X58_E	E	126	ALA	('126', 'ALA', 'E')	0.094	0.963	0.44	-11.02	0.245111	0.690347	1.43962	-100	-100	-100	-100	-100	-100	-100	-100	-100	0	0	0
7LR3_D	D	502	ALA	('502', 'ALA', 'D')	0.064	0.284		-12.1645	0.235111	0.650504	1.0063	0	0	0	0	0	0	0	0	0	0	0	0
7LR3_D	D	503	THR	('503', 'THR', 'D')	0.061	0.367		-10.5869	0.279778	0.498448	1.62674	-100	0	0	-100	0	0	-100	0	0	0	0	0
7LR3_D	D	504	ILE	('504', 'ILE', 'D')	0.05	0.138		-15.8955	0.333222	0.327176	1.07494	0	0	0	0	0	0	0	0	0	0	0	0
7LR3_D	D	505	THR	('505', 'THR', 'D')	0.048	0.495		-9.42876	0.390778	0.32043	1.63246	-100	-100	-100	-100	-100	-100	-100	-100	-100	0	0	0
7LR3_D	D	506	HIS	('506', 'HIS', 'D')	0.045	0.44		-11.0528	0.442333	0.429037	1.45879	-100	-100	-100	-100	-100	-100	-100	-100	-100	0	0	0
7LR3_D	D	507	VAL	('507', 'VAL', 'D')	0.051	0.138		-15.4684	0.467778	0.231505	1.0154	-100	-100	0	-100	-100	0	-100	-100	0	0	0	0
7LR3_D	D	508	THR	('508', 'THR', 'D')	0.049	0.284		-12.4052	0.484333	0.352758	1.30639	-100	-100	-100	-100	-100	-100	-100	-100	-100	0	0	0
7LR3_D	D	509	ILE	('509', 'ILE', 'D')	0.065	0.284		-15.9123	0.478222	0.249533	0.857444	-100	-100	-100	-100	-100	-100	-100	-100	-100	0	0	0
7LR3_D	D	510	PRO	('510', 'PRO', 'D')	0.066	0.688		-11.0539	0.487444	0.413176	1.0971	-100	-100	-100	-100	-100	-100	-100	-100	-100	0	0	0
7LR3_D	D	511	ASN	('511', 'ASN', 'D')	0.079	0.936		-7.83311	0.487333	0.430787	1.12883	-100	-100	-100	-100	-100	-100	-100	-100	-100	0	0	0
7LR3_D	D	512	ASP	('512', 'ASP', 'D')	0.073	0.752		-12.4153	0.497111	0.435061	0.903245	-100	-100	-100	-100	-100	-100	-100	-100	-100	0	0	0
7LR3_D	D	513	CYS	('513', 'CYS', 'D')	0.086	0.44		-15.0747	0.497667	0.409166	0.659963	-100	-100	-100	-100	-100	-100	-100	-100	-100	0	0	0
7LR3_D	D	514	ALA	('514', 'ALA', 'D')	0.096	0.844		-9.27769	0.483333	0.337699	0.564139	-100	-100	-100	-100	-100	-100	-100	-100	-100	0	0	0
7LR3_D	D	520	SER	('520', 'SER', 'D')	0.087	0.844		-8.90078	0.467444	0.66887	0.690887	-100	-100	-100	-100	-100	-100	-100	-100	-100	0	0	0
7LR3_D	D	521	ASN	('521', 'ASN', 'D')	0.087	0.495		-15.0174	0.421111	0.590787	0.503403	-100	-100	-100	-100	-100	-100	-100	-100	-100	0	0	0
7LR3_D	D	522	GLU	('522', 'GLU', 'D')	0.072	0.688		-14.979	0.395778	0.504345	0.674152	-100	-100	-100	-100	-100	-100	-100	-100	-100	0	0	0
7LR3_D	D	523	CYS	('523', 'CYS', 'D')	0.061	0.284		-17.3182	0.391778	0.330487	0.356812	-100	-100	-100	-100	-100	-100	-100	-100	-100	0	0	0
7LR3_D	D	524	VAL	('524', 'VAL', 'D')	0.055	0.284		-16.6308	0.377444	0.165462	0.719412	-100	-100	-100	-100	-100	-100	-100	-100	-100	0	0	0
7LR3_D	D	525	LEU	('525', 'LEU', 'D')	0	0.028		-20.3223	0.358333	0.178394	0.318273	-100	0	0	-100	0	0	-100	0	0	0	0	0
7LR3_D	D	526	ILE	('526', 'ILE', 'D')	0.043	0.174		-15.9567	0.360444	0.214775	0.914061	-100	-100	0	-100	-100	0	-100	-100	0	0	0	0
7LR3_D	D	527	ILE	('527', 'ILE', 'D')	0	0.009		-22.2629	0.367111	0.167159	0.433633	0	0	0	0	0	0	0	0	0	0	0	0
7LR3_D	D	528	HIS	('528', 'HIS', 'D')	0.049	0.229		-14.653	0.392889	0.289269	1.18668	-100	-100	0	-100	-100	0	-100	-100	0	0	0	0
7LR3_D	D	529	VAL	('529', 'VAL', 'D')	0	0.138		-16.7764	0.426333	0.260944	0.742128	0	0	0	0	0	0	0	0	0	0	0	0
7LR3_D	D	530	TRP	('530', 'TRP', 'D')	0.072	0.615		-9.86961	0.488778	0.510445	1.85393	-100	-100	0	-100	-100	0	-100	-100	0	0	0	0
7LR3_D	D	531	ASN	('531', 'ASN', 'D')	0.089	0.495		-10.5794	0.533222	0.515327	1.85903	0	0	0	0	0	0	0	0	0	0	0	0
7LR3_D	D	532	ASN	('532', 'ASN', 'D')	0.094	0.688		-6.11899	0.560333	0.597088	2.11428	-100	-100	0	-100	-100	0	-100	-100	0	0	0	0
7LR3_D	D	533	ASN	('533', 'ASN', 'D')	0.112	0.752		-5.93982	0.566667	0.650153	2.6535	-100	-100	0	-100	-100	0	-100	-100	0	0	0	0
7LR3_D	D	534	LYS	('534', 'LYS', 'D')	0.112	0.972		-3.38378	0.591333	0.803715	2.9439	-100	-100	-100	-100	-100	-100	-100	-100	-100	0	0	0
7LR3_D	D	535	PHE	('535', 'PHE', 'D')	0.115	0.972		-2.84856	0.596778	0.658406	3.10632	-100	-100	-100	-100	-100	-100	-100	-100	-100	0	0	0
7LR3_D	D	536	VAL	('536', 'VAL', 'D')	0.109	0.844		-4.63222	0.589	0.641941	2.88558	-100	0	0	-100	0	0	-100	0	0	0	0	0
7LR3_D	D	537	GLY	('537', 'GLY', 'D')	0.097	0.688		-7.82822	0.582444	0.49257	2.28946	0	0	0	0	0	0	0	0	0	0	0	0
7LR3_D	D	538	SER	('538', 'SER', 'D')	0.082	0.569		-8.80038	0.546889	0.665188	2.13429	0	0	0	0	0	0	1	1	1	0	0	1
7LR3_D	D	539	GLN	('539', 'GLN', 'D')	0.074	0.615		-9.27267	0.499444	0.664645	2.05228	1	1	1	1	1	1	1	1	1	1	1	1
7LR3_D	D	540	PHE	('540', 'PHE', 'D')	0.067	0.229		-14.3892	0.451	0.653163	1.23261	1	1	1	1	1	1	1	1	1	1	1	1
7LR3_D	D	541	SER	('541', 'SER', 'D')	0.053	0.174		-15.2405	0.431889	0.797623	1.4115	1	1	1	1	1	1	1	1	1	1	1	1
7LR3_D	D	542	CYS	('542', 'CYS', 'D')	0	0.009		-22.6541	0.411222	0.625562	0.639261	0	0	0	0	0	0	1	1	1	0	0	1
7LR3_D	D	543	SER	('543', 'SER', 'D')	0.051	0.064		-19.4657	0.403778	0.783127	1.17353	1	1	1	1	1	1	1	1	1	1	1	1
7LR3_D	D	544	ILE	('544', 'ILE', 'D')	0.056	0		-23.3034	0.398889	0.696143	0.789949	0	0	0	1	1	1	1	1	1	0	1	1
7LR3_D	D	545	ALA	('545', 'ALA', 'D')	0.066	0.092		-18.0779	0.416	0.748706	1.49355	0	0	0	1	1	1	1	1	1	0	1	1
7LR3_D	D	546	CYS	('546', 'CYS', 'D')	0.092	0.092		-18.8198	0.423889	0.721146	0.920294	0	0	0	0	0	0	0	0	0	0	0	0
7LR3_D	D	547	THR	('547', 'THR', 'D')	0.129	0.44		-14.9922	0.453778	0.955461	1.67269	0	0	0	0	0	0	0	0	0	0	0	0
7LR3_D	D	548	ASN	('548', 'ASN', 'D')	0.14	0.615		-14.3133	0.489222	1.01236	1.76717	-100	0	0	-100	0	0	-100	0	0	0	0	0
7LR3_D	D	549	LYS	('549', 'LYS', 'D')	0.158	0.899		-9.04878	0.531222	1.05387	2.17274	-100	-100	0	-100	-100	0	-100	-100	0	0	0	0
7LR3_D	D	550	GLU	('550', 'GLU', 'D')	0.182	0.991		-4.45311	0.538333	1.07832	2.64879	-100	0	0	-100	0	0	-100	0	0	0	0	0
7LR3_D	D	551	THR	('551', 'THR', 'D')	0.163	0.936		-5.42189	0.566667	1.0986	2.62438	0	0	0	0	0	0	0	0	0	0	0	0
7LR3_D	D	552	ASP	('552', 'ASP', 'D')	0.156	0.899		-9.32544	0.577222	1.05222	2.30724	0	0	0	0	0	0	0	0	0	0	0	0
7LR3_D	D	553	GLN	('553', 'GLN', 'D')	0.121	0.927		-7.13856	0.583778	1.06506	2.26763	0	0	0	1	1	1	1	1	1	0	1	1
7LR3_D	D	554	LEU	('554', 'LEU', 'D')	0.117	0.752		-12.1773	0.564667	0.966504	2.31908	0	0	0	0	0	0	0	0	0	0	0	0
7LR3_D	D	555	ALA	('555', 'ALA', 'D')	0.095	0.495		-14.8591	0.566667	0.883048	2.00372	0	0	0	0	0	0	0	0	0	0	0	0
7LR3_D	D	556	SER	('556', 'SER', 'D')	0.101	0.367		-14.66	0.567	0.896472	1.53204	-100	0	0	-100	0	0	-100	0	0	0	0	0
7LR3_D	D	557	HIS	('557', 'HIS', 'D')	0.086	0.615		-10.353	0.552556	0.910477	1.55802	-100	0	0	-100	0	0	-100	0	0	0	0	0
7LR3_D	D	558	ILE	('558', 'ILE', 'D')	0.078	0.229		-12.412	0.548778	0.816341	1.15592	0	0	0	0	0	0	0	0	0	0	0	0
7LR3_D	D	559	ASN	('559', 'ASN', 'D')	0.077	0.569		-9.09622	0.554333	0.700817	1.23567	0	0	0	0	0	0	0	0	0	0	0	0
7LR3_D	D	560	PRO	('560', 'PRO', 'D')	0.058	0.532		-12.9266	0.556	0.792305	1.21686	0	0	0	0	0	0	1	1	1	0	0	1
7LR3_D	D	561	ILE	('561', 'ILE', 'D')	0.054	0.174		-14.6158	0.561	0.796032	0.84497	1	1	1	1	1	1	1	1	1	1	1	1
7LR3_D	D	562	ALA	('562', 'ALA', 'D')	0.045	0.367		-12.9876	0.556667	0.713701	1.05318	1	1	1	1	1	1	1	1	1	1	1	1
7LR3_D	D	563	PRO	('563', 'PRO', 'D')	0.04	0.367		-15.2406	0.553111	0.747234	1.20891	1	1	1	1	1	1	1	1	1	1	1	1
7LR3_D	D	564	VAL	('564', 'VAL', 'D')	0.045	0.229		-15.0116	0.538	0.648272	1.01383	0	0	0	0	0	0	1	1	1	0	0	1
7LR3_D	D	565	ARG	('565', 'ARG', 'D')	0.056	0.615		-14.5174	0.529778	0.739353	1.52466	1	1	1	1	1	1	1	1	1	1	1	1
7LR3_D	D	566	ALA	('566', 'ALA', 'D')	0.065	0.44		-11.8904	0.535778	0.580674	1.22671	0	0	0	1	1	1	1	1	1	0	1	1
7LR3_D	D	567	PHE	('567', 'PHE', 'D')	0.076	0.688		-9.08122	0.531667	0.653426	1.84703	0	0	0	0	0	0	1	1	1	0	0	1
7LR3_D	D	568	ILE	('568', 'ILE', 'D')	0.08	0.367		-12.8299	0.537889	0.62257	1.14611	0	0	0	0	0	0	0	0	0	0	0	0
7LR3_D	D	569	GLY	('569', 'GLY', 'D')	0.093	0.615		-8.24778	0.536	0.584829	1.78866	-100	0	0	-100	0	0	-100	0	0	0	0	0
7LR3_D	D	570	PRO	('570', 'PRO', 'D')	0.104	0.817		-6.66793	0.521222	0.703567	2.01892	-100	-100	0	-100	-100	0	-100	-100	0	0	0	0
7LR3_D	D	571	ASN	('571', 'ASN', 'D')	0.098	0.844		-5.48849	0.509778	0.6768	1.97918	-100	-100	-100	-100	-100	-100	-100	-100	-100	0	0	0
7LR3_D	D	572	LYS	('572', 'LYS', 'D')	0.08	0.752		-5.4686	0.508444	0.685962	1.71019	-100	-100	0	-100	-100	0	-100	-100	0	0	0	0
7LR3_D	D	573	ASN	('573', 'ASN', 'D')	0.065	0.569		-9.46261	0.491667	0.537354	1.64642	-100	-100	0	-100	-100	0	-100	-100	0	0	0	0
7LR3_D	D	574	TYR	('574', 'TYR', 'D')	0.062	0.284		-12.0311	0.479667	0.443914	1.01063	0	0	0	0	0	0	0	0	0	0	0	0
7LR3_D	D	575	ALA	('575', 'ALA', 'D')	0.046	0.229		-13.4202	0.455444	0.158882	1.21275	-100	0	0	-100	0	0	-100	0	0	0	0	0
7LR3_D	D	576	PHE	('576', 'PHE', 'D')	0	0.064		-17.5017	0.431889	0.214395	0.522973	0	0	0	0	0	0	0	0	0	0	0	0
7LR3_D	D	577	TYR	('577', 'TYR', 'D')	0.039	0.367		-15.7429	0.422	0.272043	0.963172	-100	0	0	-100	0	0	-100	0	0	0	0	0
7LR3_D	D	578	PHE	('578', 'PHE', 'D')	0.042	0.046		-21.3338	0.413444	0.100897	0.455978	0	0	0	0	0	0	1	1	1	0	0	1
7LR3_D	D	579	ILE	('579', 'ILE', 'D')	0.055	0.367		-14.2623	0.406444	0.168221	0.893657	0	0	0	0	0	0	0	0	0	0	0	0
7LR3_D	D	580	ILE	('580', 'ILE', 'D')	0	0.092		-18.3498	0.401333	0.172345	0.499211	0	0	0	0	0	0	0	0	0	0	0	0
7LR3_D	D	581	LYS	('581', 'LYS', 'D')	0.073	0.532		-16.3816	0.415889	0.417831	0.983175	-100	0	0	-100	0	0	-100	0	0	0	0	0
7LR3_D	D	582	PHE	('582', 'PHE', 'D')	0.083	0.284		-14.7891	0.432556	0.356894	0.786577	-100	-100	-100	-100	-100	-100	-100	-100	-100	0	0	0
7LR3_D	D	583	LEU	('583', 'LEU', 'D')	0.09	0.752		-11.6799	0.459111	0.456075	1.33993	-100	0	0	-100	0	0	-100	0	0	0	0	0
7LR3_D	D	584	ILE	('584', 'ILE', 'D')	0.094	0.844		-8.52856	0.470778	0.478451	1.48355	-100	-100	-100	-100	-100	-100	-100	-100	-100	0	0	0
7LR3_D	D	585	ASN	('585', 'ASN', 'D')	0.098	0.817		-8.97822	0.496667	0.562275	1.41257	-100	-100	-100	-100	-100	-100	-100	-100	-100	0	0	0
7LR3_D	D	586	LYS	('586', 'LYS', 'D')	0.109	0.688		-11.2047	0.490333	0.619004	1.6863	-100	-100	-100	-100	-100	-100	-100	-100	-100	0	0	0
7LR3_D	D	587	GLU	('587', 'GLU', 'D')	0.104	0.752		-7.78224	0.491444	0.508449	1.57394	-100	-100	-100	-100	-100	-100	-100	-100	-100	0	0	0
7LR3_D	D	588	ILE	('588', 'ILE', 'D')	0.105	0.532		-9.27204	0.480111	0.273116	1.50696	-100	-100	-100	-100	-100	-100	-100	-100	-100	0	0	0
7LR3_D	D	589	THR	('589', 'THR', 'D')	0.122	0.532		-12.4382	0.500889	0.319511	1.33108	-100	-100	-100	-100	-100	-100	-100	-100	-100	0	0	0
7LR3_D	D	590	THR	('590', 'THR', 'D')	0	0.211		-17.1344	0.493556	0.221173	0.78389	-100	-100	0	-100	-100	0	-100	-100	0	0	0	0
7LR3_D	D	591	LEU	('591', 'LEU', 'D')	0.091	0.284		-15.8601	0.470111	0.333824	1.23549	0	0	0	0	0	0	0	0	0	0	0	0
7LR3_D	D	592	CYS	('592', 'CYS', 'D')	0	0.046		-18.0944	0.439667	0.241737	0.521816	0	0	0	0	0	0	0	0	0	0	0	0
7LR3_D	D	593	LYS	('593', 'LYS', 'D')	0.062	0.174		-17.5322	0.461667	0.5902	1.21951	0	0	0	1	1	1	1	1	1	0	1	1
7LR3_D	D	594	ALA	('594', 'ALA', 'D')	0	0.028		-20.7811	0.465111	0.408045	0.531938	0	0	0	0	0	0	1	1	1	0	0	1
7LR3_D	D	595	ILE	('595', 'ILE', 'D')	0.049	0.092		-20.3915	0.486333	0.700586	1.45244	1	1	1	1	1	1	1	1	1	1	1	1
7LR3_D	D	596	VAL	('596', 'VAL', 'D')	0.054	0.092		-20.4835	0.507444	0.676407	0.829239	0	0	0	0	0	0	1	1	1	0	0	1
7LR3_D	D	597	LYS	('597', 'LYS', 'D')	0.062	0.367		-13.0636	0.542889	1.04617	1.81521	1	1	1	1	1	1	1	1	1	1	1	1
7LR3_D	D	598	ASP	('598', 'ASP', 'D')	0.074	0.615		-10.9128	0.556889	1.10114	1.95992	1	1	1	1	1	1	1	1	1	1	1	1
7LR3_D	D	599	SER	('599', 'SER', 'D')	0.086	0.844		-6.98106	0.571444	1.1961	2.32339	1	1	1	1	1	1	1	1	1	1	1	1
7LR3_D	D	600	ASN	('600', 'ASN', 'D')	0.078	0.936		-2.7275	0.603	1.38647	2.62008	1	1	1	1	1	1	1	1	1	1	1	1
7LR3_D	D	601	GLY	('601', 'GLY', 'D')	0.081	0.752		-4.75339	0.626	1.11131	2.11353	1	1	1	1	1	1	1	1	1	1	1	1
7LR3_D	D	602	LYS	('602', 'LYS', 'D')	0.073	0.817		-2.86619	0.616111	1.1284	2.26168	1	1	1	1	1	1	1	1	1	1	1	1
7LR3_D	D	603	GLU	('603', 'GLU', 'D')	0.059	0.569		-7.84375	0.617222	0.96559	1.97631	1	1	1	1	1	1	1	1	1	1	1	1
7LR3_D	D	605	SER	('605', 'SER', 'D')	0.053	0.211		-12.113	0.606778	0.522901	1.40549	0	0	0	0	0	0	1	1	1	0	0	1
7LR3_D	D	606	ILE	('606', 'ILE', 'D')	0.059	0.284		-15.1931	0.601556	0.503405	1.79378	1	1	1	1	1	1	1	1	1	1	1	1
7LR3_D	D	607	GLU	('607', 'GLU', 'D')	0.063	0.229		-16.4114	0.586556	0.529025	1.22885	0	0	0	0	0	0	0	0	0	0	0	0
7LR3_D	D	608	GLU	('608', 'GLU', 'D')	0.079	0.44		-14.4383	0.573111	0.599257	1.59078	0	0	0	0	0	0	1	1	1	0	0	1
7LR3_D	D	609	PHE	('609', 'PHE', 'D')	0.076	0.064		-13.1856	0.571333	0.378994	0.830194	0	0	0	0	0	0	0	0	0	0	0	0
7LR3_D	D	610	GLU	('610', 'GLU', 'D')	0.093	0.44		-12.4973	0.579444	0.625369	1.22343	-100	-100	0	-100	-100	0	-100	-100	0	0	0	0
7LR3_D	D	611	LEU	('611', 'LEU', 'D')	0.09	0.138		-13.177	0.58	0.340611	0.718457	-100	-100	0	-100	-100	0	-100	-100	0	0	0	0
7LR3_D	D	612	GLN	('612', 'GLN', 'D')	0.104	0.569		-10.2069	0.577222	0.554351	1.18229	-100	-100	-100	-100	-100	-100	-100	-100	-100	0	0	0
7LR3_D	D	613	SER	('613', 'SER', 'D')	0.101	0.615		-8.9598	0.508778	0.512053	1.34613	-100	-100	-100	-100	-100	-100	-100	-100	-100	0	0	0
7LR3_D	D	614	LYS	('614', 'LYS', 'D')	0.1	0.688		-11.8962	0.448444	0.690692	0.950515	-100	-100	-100	-100	-100	-100	-100	-100	-100	0	0	0
7LR3_D	D	615	GLU	('615', 'GLU', 'D')	0.106	0.936		-4.30457	0.380444	0.779466	1.15624	-100	-100	-100	-100	-100	-100	-100	-100	-100	0	0	0
7LR3_D	D	616	SER	('616', 'SER', 'D')	0.095	0.899		-4.75191	0.327444	0.648447	0.796646	-100	-100	-100	-100	-100	-100	-100	-100	-100	0	0	0
7MTA_G	G	6	LEU	('6', 'LEU', 'G')	0.037	0.983	0.85	-9.58021	0.289778	0.321689	1.17976	-100	-100	-100	-100	-100	-100	-100	-100	-100	0	0	0
7MTA_G	G	7	GLU	('7', 'GLU', 'G')	0.037	0.965	0.61	-11.7941	0.355444	0.581331	1.36235	-100	-100	-100	-100	-100	-100	-100	-100	-100	0	0	0
7MTA_G	G	8	THR	('8', 'THR', 'G')	0.034	0.766	0.03	-16.3525	0.426444	0.461302	0.934064	-100	-100	-100	-100	-100	-100	-100	-100	-100	0	0	0
7MTA_G	G	9	VAL	('9', 'VAL', 'G')	0.036	0.916	0.32	-14.9605	0.496111	0.416862	1.22675	-100	-100	-100	-100	-100	-100	-100	-100	-100	0	0	0
7MTA_G	G	10	VAL	('10', 'VAL', 'G')	0.036	0.931	0.28	-15.9675	0.567111	0.479473	1.34335	-100	-100	-100	-100	-100	-100	-100	-100	-100	0	0	0
7MTA_G	G	11	ALA	('11', 'ALA', 'G')	0.033	0.737	-0.51	-19.9669	0.59	0.420033	0.953078	-100	-100	-100	-100	-100	-100	-100	-100	-100	0	0	0
7MTA_G	G	12	ASN	('12', 'ASN', 'G')	0.033	0.697	-0.52	-20.9961	0.617667	0.513176	0.816334	-100	-100	-100	-100	-100	-100	-100	-100	-100	0	0	0
7MTA_G	G	13	SER	('13', 'SER', 'G')	0.034	0.896	-0.02	-17.2252	0.627111	0.534199	1.18052	-100	-100	-100	-100	-100	-100	-100	-100	-100	0	0	0
7MTA_G	G	14	ALA	('14', 'ALA', 'G')	0.034	0.827	-0.51	-19.1173	0.634444	0.366212	1.09128	-100	-100	-100	-100	-100	-100	-100	-100	-100	0	0	0
7MTA_G	G	15	PHE	('15', 'PHE', 'G')	0.031	0.52	-1.02	-23.8733	0.631444	0.382684	0.680387	-100	-100	-100	-100	-100	-100	-100	-100	-100	0	0	0
7MTA_G	G	16	ILE	('16', 'ILE', 'G')	0.034	0.827	-0.31	-16.601	0.630889	0.439888	0.888045	-100	-100	-100	-100	-100	-100	-100	-100	-100	0	0	0
7MTA_G	G	17	ALA	('17', 'ALA', 'G')	0.035	0.896	-0.05	-13.6976	0.626667	0.456889	1.06322	-100	-100	-100	-100	-100	-100	-100	-100	-100	0	0	0
7MTA_G	G	18	ALA	('18', 'ALA', 'G')	0.033	0.766	-0.74	-20.5991	0.616	0.574087	0.693659	-100	-100	-100	-100	-100	-100	-100	-100	-100	0	0	0
7MTA_G	G	19	ARG	('19', 'ARG', 'G')	0.042	0.598	-0.48	-18.7349	0.614222	0.491392	0.645641	-100	-100	-100	-100	-100	-100	-100	-100	-100	0	0	0
7MTA_G	G	20	GLY	('20', 'GLY', 'G')	0.041	0.931	0.38	-11.7456	0.597556	0.479225	1.03176	-100	-100	-100	-100	-100	-100	-100	-100	-100	0	0	0
7MTA_G	G	21	SER	('21', 'SER', 'G')	0.041	0.931	0.26	-10.9093	0.573444	0.521827	0.955048	-100	-100	-100	-100	-100	-100	-100	-100	-100	0	0	0
7MTA_G	G	22	PHE	('22', 'PHE', 'G')	0.036	0.737	-0.16	-13.7876	0.565222	0.401069	0.824899	-100	-100	-100	-100	-100	-100	-100	-100	-100	0	0	0
7MTA_G	G	23	ASP	('23', 'ASP', 'G')	0.041	0.858	0.49	-10.678	0.558556	0.463591	0.95809	-100	-100	-100	-100	-100	-100	-100	-100	-100	0	0	0
7MTA_G	G	24	ALA	('24', 'ALA', 'G')	0.039	0.977	1.01	-6.56278	0.547778	0.407549	1.07287	-100	-100	-100	-100	-100	-100	-100	-100	-100	0	0	0
7MTA_G	G	182	MET	('182', 'MET', 'G')	0.059	0.766	-0.29	-12.4948	0.544556	0.500025	0.899387	-100	-100	-100	-100	-100	-100	-100	-100	-100	0	0	0
7MTA_G	G	183	GLY	('183', 'GLY', 'G')	0.072	0.697	-0.02	-9.25422	0.528778	0.472138	0.846444	-100	-100	-100	-100	-100	-100	-100	-100	-100	0	0	0
7MTA_G	G	184	GLU	('184', 'GLU', 'G')	0.071	0.873	0.37	-8.77533	0.531889	0.472715	1.10633	-100	-100	-100	-100	-100	-100	-100	-100	-100	0	0	0
7MTA_G	G	185	ASP	('185', 'ASP', 'G')	0.05	0.954	0.87	-6.86	0.518889	0.429892	1.26504	-100	-100	-100	-100	-100	-100	-100	-100	-100	0	0	0
7MTA_G	G	186	TRP	('186', 'TRP', 'G')	0.055	0.873	-0.04	-11.7216	0.513667	0.382386	0.972948	-100	-100	-100	-100	-100	-100	-100	-100	-100	0	0	0
7MTA_G	G	187	PHE	('187', 'PHE', 'G')	0.052	0.552	-0.94	-17.1483	0.514778	0.101236	0.71336	-100	-100	-100	-100	-100	-100	-100	-100	-100	0	0	0
7MTA_G	G	188	LEU	('188', 'LEU', 'G')	0.027	0.697	-0.83	-16.9436	0.511889	0.246423	0.794119	-100	-100	-100	-100	-100	-100	-100	-100	-100	0	0	0
7MTA_G	G	189	ASP	('189', 'ASP', 'G')	0.025	0.552	-0.98	-17.3599	0.487	0.27713	0.884327	-100	-100	-100	-100	-100	-100	-100	-100	-100	0	0	0
7MTA_G	G	190	PHE	('190', 'PHE', 'G')	0.028	0.52	-1.41	-21.3887	0.470111	0.0879778	0.559483	-100	-100	-100	-100	-100	-100	-100	-100	-100	0	0	0
7MTA_G	G	191	ARG	('191', 'ARG', 'G')	0.029	0.353	-1.08	-23.0876	0.471111	0.264883	0.509426	-100	-100	-100	-100	-100	-100	-100	-100	-100	0	0	0
7MTA_G	G	192	VAL	('192', 'VAL', 'G')	0.05	0.295	-0.9	-23.3746	0.477222	0.0384678	0.716131	-100	-100	-100	-100	-100	-100	-100	-100	-100	0	0	0
7MTA_G	G	193	LEU	('193', 'LEU', 'G')	0.054	0.124	-0.79	-16.911	0.471333	-0.075071	0.540844	-100	-100	-100	-100	-100	-100	-100	-100	-100	0	0	0
7MTA_G	G	194	GLY	('194', 'GLY', 'G')	0.06	0.139	-0.1	-16.3412	0.466111	0.0151159	0.649549	-100	-100	-100	-100	-100	-100	-100	-100	-100	0	0	0
7MTA_G	G	195	ARG	('195', 'ARG', 'G')	0.11	0.211	0.02	-16.393	0.456778	0.364564	0.8564	-100	-100	-100	-100	-100	-100	-100	-100	-100	0	0	0
7MTA_G	G	196	GLY	('196', 'GLY', 'G')	0.087	0.104	-0.35	-12.4989	0.446333	-0.0969975	0.773152	-100	-100	-100	-100	-100	-100	-100	-100	-100	0	0	0
7MTA_G	G	197	GLY	('197', 'GLY', 'G')	0.095	0.156	0.17	-12.2647	0.425111	-0.0972091	0.715471	-100	-100	-100	-100	-100	-100	-100	-100	-100	0	0	0
7MTA_G	G	198	PHE	('198', 'PHE', 'G')	0.088	0.176	-0.2	-13.4647	0.437778	-0.0849361	0.632972	-100	-100	-100	-100	-100	-100	-100	-100	-100	0	0	0
7MTA_G	G	199	GLY	('199', 'GLY', 'G')	0	0.156	-0.5	-16.4162	0.434333	-0.0487621	0.45069	-100	-100	-100	-100	-100	-100	-100	-100	-100	0	0	0
7MTA_G	G	200	GLU	('200', 'GLU', 'G')	0.073	0.24	-0.53	-17.7738	0.407444	0.13531	0.706066	-100	-100	-100	-100	-100	-100	-100	-100	-100	0	0	0
7MTA_G	G	201	VAL	('201', 'VAL', 'G')	0.063	0.075	-1.22	-21.7654	0.398889	-0.202903	0.393176	-100	-100	-100	-100	-100	-100	-100	-100	-100	0	0	0
7MTA_G	G	202	PHE	('202', 'PHE', 'G')	0.029	0.266	-1.42	-19.375	0.391222	-0.0407067	0.557518	-100	-100	-100	-100	-100	-100	-100	-100	-100	0	0	0
7MTA_G	G	203	ALA	('203', 'ALA', 'G')	0.025	0.266	-1.73	-20.3747	0.397	-0.135726	0.422032	-100	-100	-100	-100	-100	-100	-100	-100	-100	0	0	0
7MTA_G	G	204	CYS	('204', 'CYS', 'G')	0.025	0.321	-1.74	-23.8347	0.411	-0.100351	0.518405	-100	-100	-100	-100	-100	-100	-100	-100	-100	0	0	0
7MTA_G	G	205	GLN	('205', 'GLN', 'G')	0.029	0.656	-1.23	-21.0712	0.423444	0.110766	0.730053	-100	-100	-100	-100	-100	-100	-100	-100	-100	0	0	0
7MTA_G	G	206	MET	('206', 'MET', 'G')	0.043	0.697	-0.68	-14.9837	0.441667	0.208233	1.12916	-100	-100	-100	-100	-100	-100	-100	-100	-100	0	0	0
7MTA_G	G	207	LYS	('207', 'LYS', 'G')	0.048	0.931	0.26	-12.346	0.452333	0.430952	1.41003	-100	-100	-100	-100	-100	-100	-100	-100	-100	0	0	0
7MTA_G	G	208	ALA	('208', 'ALA', 'G')	0.04	0.954	0.82	-7.811	0.468778	0.288441	1.77089	-100	-100	-100	-100	-100	-100	-100	-100	-100	0	0	0
7MTA_G	G	209	THR	('209', 'THR', 'G')	0.035	0.858	0.34	-9.073	0.484111	0.572815	1.74408	-100	-100	-100	-100	-100	-100	-100	-100	-100	0	0	0
7MTA_G	G	210	GLY	('210', 'GLY', 'G')	0.037	0.795	0.02	-15.9701	0.483333	0.432829	1.3724	-100	-100	-100	-100	-100	-100	-100	-100	-100	0	0	0
7MTA_G	G	211	LYS	('211', 'LYS', 'G')	0.03	0.52	-0.33	-15.8697	0.464556	0.273319	1.09642	-100	-100	-100	-100	-100	-100	-100	-100	-100	0	0	0
7MTA_G	G	212	LEU	('212', 'LEU', 'G')	0.028	0.382	-1.37	-23.317	0.457222	0.236483	0.580816	-100	-100	-100	-100	-100	-100	-100	-100	-100	0	0	0
7MTA_G	G	213	TYR	('213', 'TYR', 'G')	0.032	0.321	-1.62	-21.8074	0.444556	0.115244	0.575938	-100	-100	-100	-100	-100	-100	-100	-100	-100	0	0	0
7MTA_G	G	214	ALA	('214', 'ALA', 'G')	0.03	0.104	-1.84	-21.3591	0.432444	-0.0873751	0.328724	-100	-100	-100	-100	-100	-100	-100	-100	-100	0	0	0
7MTA_G	G	215	CYS	('215', 'CYS', 'G')	0.042	0.156	-1.98	-26.4123	0.438111	-0.0159731	0.425781	-100	-100	-100	-100	-100	-100	-100	-100	-100	0	0	0
7MTA_G	G	216	LYS	('216', 'LYS', 'G')	0.073	0.058	-1.75	-25.8134	0.440111	0.0625889	0.308308	-100	-100	-100	-100	-100	-100	-100	-100	-100	0	0	0
7MTA_G	G	217	LYS	('217', 'LYS', 'G')	0.054	0.211	-1.35	-22.5669	0.446111	0.0374261	0.709555	-100	-100	-100	-100	-100	-100	-100	-100	-100	0	0	0
7MTA_G	G	218	LEU	('218', 'LEU', 'G')	0	0.211	-0.93	-17.4159	0.464	0.0592128	0.598373	-100	-100	-100	-100	-100	-100	-100	-100	-100	0	0	0
7MTA_G	G	219	ASN	('219', 'ASN', 'G')	0.091	0.442	-0.33	-17.1191	0.463556	0.385234	1.08982	-100	-100	-100	-100	-100	-100	-100	-100	-100	0	0	0
7MTA_G	G	220	LYS	('220', 'LYS', 'G')	0.099	0.598	-0.04	-14.0716	0.495444	0.423746	1.07397	-100	-100	-100	-100	-100	-100	-100	-100	-100	0	0	0
7MTA_G	G	221	LYS	('221', 'LYS', 'G')	0.125	0.737	0.5	-11.5596	0.511	0.630458	1.3754	-100	-100	-100	-100	-100	-100	-100	-100	-100	0	0	0
7MTA_G	G	222	ARG	('222', 'ARG', 'G')	0.119	0.442	0.42	-9.60089	0.535889	0.613031	1.11305	-100	-100	-100	-100	-100	-100	-100	-100	-100	0	0	0
7MTA_G	G	223	LEU	('223', 'LEU', 'G')	0	0.442	0.15	-11.0276	0.553111	0.444749	0.886954	-100	-100	-100	-100	-100	-100	-100	-100	-100	0	0	0
7MTA_G	G	224	LYS	('224', 'LYS', 'G')	0.126	0.858	0.58	-7.62744	0.562444	0.634489	1.39667	-100	-100	-100	-100	-100	-100	-100	-100	-100	0	0	0
7MTA_G	G	225	LYS	('225', 'LYS', 'G')	0.146	0.827	0.92	-5.451	0.567111	0.658674	1.66673	-100	-100	-100	-100	-100	-100	-100	-100	-100	0	0	0
7MTA_G	G	226	ARG	('226', 'ARG', 'G')	0.096	0.442	1	-2.52522	0.570778	0.662161	1.59877	-100	-100	-100	-100	-100	-100	-100	-100	-100	0	0	0
7MTA_G	G	227	LYS	('227', 'LYS', 'G')	0.112	0.766	1.34	-2.21089	0.562111	0.688911	1.67535	-100	-100	-100	-100	-100	-100	-100	-100	-100	0	0	0
7MTA_G	G	228	GLY	('228', 'GLY', 'G')	0.084	0.382	0.57	-3.00456	0.559333	0.470756	1.05095	-100	-100	-100	-100	-100	-100	-100	-100	-100	0	0	0
7MTA_G	G	229	TYR	('229', 'TYR', 'G')	0.099	0.578	0.57	-6.22716	0.560111	0.518684	1.07412	-100	-100	-100	-100	-100	-100	-100	-100	-100	0	0	0
7MTA_G	G	230	GLN	('230', 'GLN', 'G')	0.093	0.442	0.93	-4.828	0.546111	0.542117	1.10301	-100	-100	-100	-100	-100	-100	-100	-100	-100	0	0	0
7MTA_G	G	231	GLY	('231', 'GLY', 'G')	0.096	0.176	0.37	-9.67733	0.523889	0.290003	0.772179	-100	-100	-100	-100	-100	-100	-100	-100	-100	0	0	0
7MTA_G	G	232	ALA	('232', 'ALA', 'G')	0.101	0.211	-0.42	-11.8645	0.523111	0.31126	0.371994	-100	-100	-100	-100	-100	-100	-100	-100	-100	0	0	0
7MTA_G	G	233	MET	('233', 'MET', 'G')	0.102	0.405	-0.07	-11.568	0.520111	0.248579	0.76147	-100	-100	-100	-100	-100	-100	-100	-100	-100	0	0	0
7MTA_G	G	234	VAL	('234', 'VAL', 'G')	0.071	0.211	-0.1	-12.9516	0.495889	0.21529	0.707251	-100	-100	-100	-100	-100	-100	-100	-100	-100	0	0	0
7MTA_G	G	235	GLU	('235', 'GLU', 'G')	0.068	0.058	-0.9	-15.4559	0.459556	0.146125	0.314547	-100	-100	-100	-100	-100	-100	-100	-100	-100	0	0	0
7MTA_G	G	236	LYS	('236', 'LYS', 'G')	0.089	0.295	-0.99	-18.9178	0.451333	0.180439	0.311516	-100	-100	-100	-100	-100	-100	-100	-100	-100	0	0	0
7MTA_G	G	237	LYS	('237', 'LYS', 'G')	0.097	0.405	-0.32	-11.7895	0.458444	0.316978	0.779509	-100	-100	-100	-100	-100	-100	-100	-100	-100	0	0	0
7MTA_G	G	238	ILE	('238', 'ILE', 'G')	0.078	0.176	-0.6	-16.4273	0.432556	0.0468354	0.502867	-100	-100	-100	-100	-100	-100	-100	-100	-100	0	0	0
7MTA_G	G	239	LEU	('239', 'LEU', 'G')	0	0.084	-1.15	-20.4174	0.442111	0.0514707	0.42941	-100	-100	-100	-100	-100	-100	-100	-100	-100	0	0	0
7MTA_G	G	240	ALA	('240', 'ALA', 'G')	0.073	0.321	-0.65	-20.1383	0.441222	0.259603	0.80188	-100	-100	-100	-100	-100	-100	-100	-100	-100	0	0	0
7MTA_G	G	241	LYS	('241', 'LYS', 'G')	0.059	0.52	-0.01	-11.2492	0.435778	0.362884	1.04017	-100	-100	-100	-100	-100	-100	-100	-100	-100	0	0	0
7MTA_G	G	242	VAL	('242', 'VAL', 'G')	0.045	0.24	-0.46	-14.0356	0.417556	0.206555	0.918152	-100	-100	-100	-100	-100	-100	-100	-100	-100	0	0	0
7MTA_G	G	243	HIS	('243', 'HIS', 'G')	0.055	0.295	-0.08	-15.372	0.412667	0.295296	1.02874	-100	-100	-100	-100	-100	-100	-100	-100	-100	0	0	0
7MTA_G	G	244	SER	('244', 'SER', 'G')	0.039	0.266	-0.07	-11.1388	0.408	0.225493	0.81848	-100	-100	-100	-100	-100	-100	-100	-100	-100	0	0	0
7MTA_G	G	245	ARG	('245', 'ARG', 'G')	0.05	0.321	0.02	-13.7262	0.393	0.264069	0.909753	-100	-100	-100	-100	-100	-100	-100	-100	-100	0	0	0
7MTA_G	G	246	PHE	('246', 'PHE', 'G')	0	0.139	-0.64	-17.6421	0.371222	0.0807611	0.678883	-100	-100	-100	-100	-100	-100	-100	-100	-100	0	0	0
7MTA_G	G	247	ILE	('247', 'ILE', 'G')	0.038	0.104	-0.81	-18.5908	0.377778	0.109202	0.39908	-100	-100	-100	-100	-100	-100	-100	-100	-100	0	0	0
7MTA_G	G	248	VAL	('248', 'VAL', 'G')	0.042	0.075	-0.95	-20.2543	0.357444	0.0423424	0.303163	-100	-100	-100	-100	-100	-100	-100	-100	-100	0	0	0
7MTA_G	G	249	SER	('249', 'SER', 'G')	0.039	0.211	-0.38	-20.456	0.341333	0.0238142	0.724481	-100	-100	-100	-100	-100	-100	-100	-100	-100	0	0	0
7MTA_G	G	250	LEU	('250', 'LEU', 'G')	0.065	0.211	-1.1	-21.4058	0.323111	0.100237	0.574186	-100	-100	-100	-100	-100	-100	-100	-100	-100	0	0	0
7MTA_G	G	251	ALA	('251', 'ALA', 'G')	0.058	0.405	-0.82	-15.4342	0.326333	0.0929048	0.95099	-100	-100	-100	-100	-100	-100	-100	-100	-100	0	0	0
7MTA_G	G	252	TYR	('252', 'TYR', 'G')	0.057	0.486	-1.05	-19.0049	0.340222	0.150293	1.02608	-100	-100	-100	-100	-100	-100	-100	-100	-100	0	0	0
7MTA_G	G	253	ALA	('253', 'ALA', 'G')	0.074	0.442	-1.05	-20.7854	0.376444	0.0586557	0.886296	-100	-100	-100	-100	-100	-100	-100	-100	-100	0	0	0
7MTA_G	G	254	PHE	('254', 'PHE', 'G')	0.074	0.486	-0.76	-18.3695	0.392667	0.015774	0.793673	-100	-100	-100	-100	-100	-100	-100	-100	-100	0	0	0
7MTA_G	G	255	GLU	('255', 'GLU', 'G')	0.093	0.656	-0.71	-20.8661	0.418222	0.182235	1.0237	-100	-100	-100	-100	-100	-100	-100	-100	-100	0	0	0
7MTA_G	G	256	THR	('256', 'THR', 'G')	0.073	0.656	-0.35	-13.2877	0.410889	0.328421	1.14494	-100	-100	-100	-100	-100	-100	-100	-100	-100	0	0	0
7MTA_G	G	257	LYS	('257', 'LYS', 'G')	0.084	0.827	0.56	-9.36156	0.404444	0.409871	1.41239	-100	-100	-100	-100	-100	-100	-100	-100	-100	0	0	0
7MTA_G	G	258	THR	('258', 'THR', 'G')	0.091	0.598	0.23	-9.50589	0.400556	0.517599	1.425	-100	-100	-100	-100	-100	-100	-100	-100	-100	0	0	0
7MTA_G	G	259	ASP	('259', 'ASP', 'G')	0.077	0.405	-0.64	-16.3679	0.393333	0.410002	0.935529	-100	-100	-100	-100	-100	-100	-100	-100	-100	0	0	0
7MTA_G	G	260	LEU	('260', 'LEU', 'G')	0	0.353	-1.1	-21.7187	0.374778	0.209854	0.563273	-100	-100	-100	-100	-100	-100	-100	-100	-100	0	0	0
7MTA_G	G	261	CYS	('261', 'CYS', 'G')	0.071	0.295	-1.59	-23.8418	0.364	0.126408	0.549395	-100	-100	-100	-100	-100	-100	-100	-100	-100	0	0	0
7MTA_G	G	262	LEU	('262', 'LEU', 'G')	0.076	0.124	-1.9	-28.0685	0.335778	0.179293	0.174763	-100	-100	-100	-100	-100	-100	-100	-100	-100	0	0	0
7MTA_G	G	263	VAL	('263', 'VAL', 'G')	0	0.211	-1.79	-26.1137	0.322333	-0.00656758	0.364457	-100	-100	-100	-100	-100	-100	-100	-100	-100	0	0	0
7MTA_G	G	264	MET	('264', 'MET', 'G')	0.037	0.064	-1.74	-23.7951	0.315222	0.108821	0.275147	-100	-100	-100	-100	-100	-100	-100	-100	-100	0	0	0
7MTA_G	G	265	THR	('265', 'THR', 'G')	0.042	0.176	-0.95	-19.7554	0.325111	0.211344	0.546042	-100	-100	-100	-100	-100	-100	-100	-100	-100	0	0	0
7MTA_G	G	266	ILE	('266', 'ILE', 'G')	0.036	0.266	-0.79	-18.0232	0.339222	0.115289	0.53994	-100	-100	-100	-100	-100	-100	-100	-100	-100	0	0	0
7MTA_G	G	267	MET	('267', 'MET', 'G')	0.032	0.084	-0.84	-14.7099	0.364	-0.0235673	0.256011	-100	-100	-100	-100	-100	-100	-100	-100	-100	0	0	0
7MTA_G	G	268	ASN	('268', 'ASN', 'G')	0.04	0.266	-0.54	-14.2624	0.375444	0.145166	0.323293	-100	-100	-100	-100	-100	-100	-100	-100	-100	0	0	0
7MTA_G	G	269	GLY	('269', 'GLY', 'G')	0	0.156	0.12	-10.2142	0.386444	0.174195	0.143697	-100	-100	-100	-100	-100	-100	-100	-100	-100	0	0	0
7MTA_G	G	270	GLY	('270', 'GLY', 'G')	0.041	0.064	0.09	-8.201	0.394889	0.210297	0.0875767	-100	-100	-100	-100	-100	-100	-100	-100	-100	0	0	0
7MTA_G	G	271	ASP	('271', 'ASP', 'G')	0.04	0.035	-0.11	-9.92467	0.394889	0.383293	0.254986	-100	-100	-100	-100	-100	-100	-100	-100	-100	0	0	0
7MTA_G	G	272	ILE	('272', 'ILE', 'G')	0	0.049	-0.14	-11.4011	0.387444	0.231002	0.122155	-100	-100	-100	-100	-100	-100	-100	-100	-100	0	0	0
7MTA_G	G	273	ARG	('273', 'ARG', 'G')	0.066	0.084	0.45	-10.163	0.397889	0.36645	0.423076	-100	-100	-100	-100	-100	-100	-100	-100	-100	0	0	0
7MTA_G	G	274	TYR	('274', 'TYR', 'G')	0.059	0.24	0.69	-5.60444	0.401556	0.404459	0.486072	-100	-100	-100	-100	-100	-100	-100	-100	-100	0	0	0
7MTA_G	G	275	HIS	('275', 'HIS', 'G')	0.068	0.176	0.66	-6.21711	0.404333	0.361242	0.362985	-100	-100	-100	-100	-100	-100	-100	-100	-100	0	0	0
7MTA_G	G	276	ILE	('276', 'ILE', 'G')	0	0.24	0.71	-8.14533	0.413444	0.261003	0.585958	-100	-100	-100	-100	-100	-100	-100	-100	-100	0	0	0
7MTA_G	G	277	TYR	('277', 'TYR', 'G')	0.075	0.353	1.32	-3.81467	0.449333	0.673014	1.02917	-100	-100	-100	-100	-100	-100	-100	-100	-100	0	0	0
7MTA_G	G	278	ASN	('278', 'ASN', 'G')	0.076	0.486	1.29	-3.40578	0.473778	0.565782	1.03637	-100	-100	-100	-100	-100	-100	-100	-100	-100	0	0	0
7MTA_G	G	279	VAL	('279', 'VAL', 'G')	0.096	0.578	1.29	-1.83778	0.494778	0.555202	1.0613	-100	-100	-100	-100	-100	-100	-100	-100	-100	0	0	0
7MTA_G	G	280	ASP	('280', 'ASP', 'G')	0.11	0.795	1.77	-1.67489	0.531222	0.667225	1.30278	-100	-100	-100	-100	-100	-100	-100	-100	-100	0	0	0
7MTA_G	G	281	GLU	('281', 'GLU', 'G')	0.11	0.697	1.71	-3.38344	0.564778	0.82336	1.59981	-100	-100	-100	-100	-100	-100	-100	-100	-100	0	0	0
7MTA_G	G	282	ASP	('282', 'ASP', 'G')	0.102	0.931	1.87	-2.17867	0.556667	0.816095	1.75666	-100	-100	-100	-100	-100	-100	-100	-100	-100	0	0	0
7MTA_G	G	283	ASN	('283', 'ASN', 'G')	0.094	0.697	1.44	-3.57211	0.572	0.837209	1.65811	-100	-100	-100	-100	-100	-100	-100	-100	-100	0	0	0
7MTA_G	G	284	PRO	('284', 'PRO', 'G')	0.083	0.578	1.05	-6.82956	0.579111	0.810691	1.216	-100	-100	-100	-100	-100	-100	-100	-100	-100	0	0	0
7MTA_G	G	285	GLY	('285', 'GLY', 'G')	0	0.382	0.38	-11.1654	0.579222	0.721677	0.636816	-100	-100	-100	-100	-100	-100	-100	-100	-100	0	0	0
7MTA_G	G	286	PHE	('286', 'PHE', 'G')	0	0.295	0.59	-9.04911	0.555444	0.50259	0.565615	-100	-100	0	-100	-100	0	-100	-100	0	0	0	0
7MTA_G	G	287	GLN	('287', 'GLN', 'G')	0.065	0.656	1.17	-4.90589	0.532333	0.619713	0.837188	-100	0	0	-100	0	0	-100	0	0	0	0	0
7MTA_G	G	288	GLU	('288', 'GLU', 'G')	0.059	0.578	0.73	-6.14333	0.514667	0.423891	0.803696	0	0	0	0	0	0	0	0	0	0	0	0
7MTA_G	G	289	PRO	('289', 'PRO', 'G')	0.055	0.598	0.91	-7.69156	0.477444	0.436961	0.828107	0	0	0	0	0	0	0	0	0	0	0	0
7MTA_G	G	290	ARG	('290', 'ARG', 'G')	0.056	0.382	0.52	-8.34256	0.445889	0.332921	0.530464	-100	0	0	-100	0	0	-100	0	0	0	0	0
7MTA_G	G	291	ALA	('291', 'ALA', 'G')	0	0.266	-0.17	-12.1426	0.424444	0.0698402	0.189807	-100	0	0	-100	0	0	-100	0	0	0	0	0
7MTA_G	G	292	ILE	('292', 'ILE', 'G')	0.056	0.405	-0.27	-14.8489	0.387556	-0.0279353	0.471486	0	0	0	0	0	0	0	0	0	0	0	0
7MTA_G	G	293	PHE	('293', 'PHE', 'G')	0.05	0.353	-0.13	-13.9366	0.362667	-0.111539	0.364295	-100	-100	0	-100	-100	0	-100	-100	0	0	0	0
7MTA_G	G	294	TYR	('294', 'TYR', 'G')	0	0.156	-0.72	-15.6384	0.328222	0.0225964	0.0837405	-100	-100	-100	-100	-100	-100	-100	-100	-100	0	0	0
7MTA_G	G	295	THR	('295', 'THR', 'G')	0.055	0.139	-1.19	-17.4141	0.301889	-0.0146803	-0.000417818	-100	0	0	-100	0	0	-100	0	0	0	0	0
7MTA_G	G	296	ALA	('296', 'ALA', 'G')	0	0.24	-0.81	-14.6273	0.292111	-0.0929555	0.205342	-100	-100	0	-100	-100	0	-100	-100	0	0	0	0
7MTA_G	G	297	GLN	('297', 'GLN', 'G')	0.044	0.176	-0.9	-17.3321	0.272333	-0.123962	0.163631	-100	-100	-100	-100	-100	-100	-100	-100	-100	0	0	0
7MTA_G	G	298	ILE	('298', 'ILE', 'G')	0.045	0.049	-1.24	-18.5198	0.261556	-0.113392	0.0247829	-100	-100	-100	-100	-100	-100	-100	-100	-100	0	0	0
7MTA_G	G	299	VAL	('299', 'VAL', 'G')	0.048	0.156	-1.25	-15.9736	0.274111	-0.154102	0.113057	-100	0	0	-100	0	0	-100	0	0	0	0	0
7MTA_G	G	300	SER	('300', 'SER', 'G')	0	0.24	-0.54	-16.2667	0.292222	-0.0490003	0.386656	-100	-100	0	-100	-100	0	-100	-100	0	0	0	0
7MTA_G	G	301	GLY	('301', 'GLY', 'G')	0	0.104	-0.89	-16.6046	0.297556	-0.0571476	0.164175	-100	-100	-100	-100	-100	-100	-100	-100	-100	0	0	0
7MTA_G	G	302	LEU	('302', 'LEU', 'G')	0	0.084	-1.17	-15.193	0.314667	0.0744494	0.0948666	-100	-100	0	-100	-100	0	-100	-100	0	0	0	0
7MTA_G	G	303	GLU	('303', 'GLU', 'G')	0.052	0.382	-0.31	-12.5738	0.350222	0.354146	0.687545	-100	-100	0	-100	-100	0	-100	-100	0	0	0	0
7MTA_G	G	304	HIS	('304', 'HIS', 'G')	0.049	0.321	-0.06	-11.7423	0.382444	0.226874	0.848269	-100	-100	-100	-100	-100	-100	-100	-100	-100	0	0	0
7MTA_G	G	305	LEU	('305', 'LEU', 'G')	0	0.176	-0.59	-12.7371	0.404778	0.182612	0.48336	-100	-100	-100	-100	-100	-100	-100	-100	-100	0	0	0
7MTA_G	G	306	HIS	('306', 'HIS', 'G')	0.037	0.295	-0.22	-11.8074	0.428111	0.248222	0.591908	-100	-100	0	-100	-100	0	-100	-100	0	0	0	0
7MTA_G	G	307	GLN	('307', 'GLN', 'G')	0.039	0.578	0.58	-4.56211	0.447556	0.513324	1.32908	-100	-100	-100	-100	-100	-100	-100	-100	-100	0	0	0
7MTA_G	G	308	ARG	('308', 'ARG', 'G')	0.038	0.442	0.5	-7.13956	0.449111	0.577014	1.11511	-100	-100	-100	-100	-100	-100	-100	-100	-100	0	0	0
7MTA_G	G	309	ASN	('309', 'ASN', 'G')	0.044	0.598	0.57	-10.144	0.451889	0.580209	1.09712	-100	-100	-100	-100	-100	-100	-100	-100	-100	0	0	0
7MTA_G	G	310	ILE	('310', 'ILE', 'G')	0.034	0.266	-0.22	-14.4441	0.470778	0.28806	0.51194	-100	-100	-100	-100	-100	-100	-100	-100	-100	0	0	0
7MTA_G	G	311	ILE	('311', 'ILE', 'G')	0	0.24	-0.66	-15.9278	0.469667	0.22703	0.445592	-100	-100	-100	-100	-100	-100	-100	-100	-100	0	0	0
7MTA_G	G	312	TYR	('312', 'TYR', 'G')	0.034	0.032	-1.09	-18.8362	0.471	0.253924	0.14202	-100	-100	-100	-100	-100	-100	-100	-100	-100	0	0	0
7MTA_G	G	313	ARG	('313', 'ARG', 'G')	0.041	0.139	-0.97	-21.5281	0.456444	0.333736	0.153863	-100	-100	-100	-100	-100	-100	-100	-100	-100	0	0	0
7MTA_G	G	314	ASP	('314', 'ASP', 'G')	0.039	0.026	-1.05	-19.0996	0.454444	0.395685	0.178897	-100	-100	-100	-100	-100	-100	-100	-100	-100	0	0	0
7MTA_G	G	315	LEU	('315', 'LEU', 'G')	0	0.006	-1.39	-23.2619	0.444222	0.201964	0.143938	-100	-100	-100	-100	-100	-100	-100	-100	-100	0	0	0
7MTA_G	G	316	LYS	('316', 'LYS', 'G')	0.04	0.003	-0.8	-16.369	0.439778	0.151845	0.296523	-100	-100	-100	-100	-100	-100	-100	-100	-100	0	0	0
7MTA_G	G	317	PRO	('317', 'PRO', 'G')	0	0.02	-0.61	-14.3648	0.425667	0.0847353	0.128584	-100	-100	-100	-100	-100	-100	-100	-100	-100	0	0	0
7MTA_G	G	318	GLU	('318', 'GLU', 'G')	0.039	0.017	-0.15	-7.86933	0.410111	0.270417	0.33063	-100	-100	-100	-100	-100	-100	-100	-100	-100	0	0	0
7MTA_G	G	319	ASN	('319', 'ASN', 'G')	0.032	0	-1.03	-11.2976	0.409444	0.0923346	0.385639	-100	-100	-100	-100	-100	-100	-100	-100	-100	0	0	0
7MTA_G	G	320	VAL	('320', 'VAL', 'G')	0	0.006	-0.9	-14.0533	0.423222	0.017162	0.0322132	-100	-100	-100	-100	-100	-100	-100	-100	-100	0	0	0
7MTA_G	G	321	LEU	('321', 'LEU', 'G')	0.044	0.026	-0.47	-15.1348	0.420667	0.0673601	0.117562	-100	-100	-100	-100	-100	-100	-100	-100	-100	0	0	0
7MTA_G	G	322	LEU	('322', 'LEU', 'G')	0	0.104	-0.15	-11.6812	0.422222	0.144021	0.111038	-100	-100	-100	-100	-100	-100	-100	-100	-100	0	0	0
7MTA_G	G	323	ASP	('323', 'ASP', 'G')	0.053	0.24	0.19	-7.59511	0.412667	0.24749	0.411268	-100	-100	-100	-100	-100	-100	-100	-100	-100	0	0	0
7MTA_G	G	324	ASP	('324', 'ASP', 'G')	0.06	0.405	0.68	-8.31311	0.408222	0.336008	0.479218	-100	-100	-100	-100	-100	-100	-100	-100	-100	0	0	0
7MTA_G	G	325	ASP	('325', 'ASP', 'G')	0.068	0.486	0.74	-8.13989	0.420556	0.488328	0.638802	-100	-100	-100	-100	-100	-100	-100	-100	-100	0	0	0
7MTA_G	G	326	GLY	('326', 'GLY', 'G')	0	0.266	0.52	-10.3042	0.416889	0.251891	0.297028	-100	-100	-100	-100	-100	-100	-100	-100	-100	0	0	0
7MTA_G	G	327	ASN	('327', 'ASN', 'G')	0.049	0.295	-0.02	-14.9764	0.415222	0.167496	0.38577	-100	-100	-100	-100	-100	-100	-100	-100	-100	0	0	0
7MTA_G	G	328	VAL	('328', 'VAL', 'G')	0	0.075	-0.59	-17.2396	0.401222	0.053293	0.0949339	-100	-100	-100	-100	-100	-100	-100	-100	-100	0	0	0
7MTA_G	G	329	ARG	('329', 'ARG', 'G')	0.042	0.104	-0.76	-18.6083	0.377111	0.211692	0.185564	-100	-100	-100	-100	-100	-100	-100	-100	-100	0	0	0
7MTA_G	G	330	ILE	('330', 'ILE', 'G')	0	0.023	-1.12	-18.5774	0.357	0.0612904	0.125035	-100	-100	-100	-100	-100	-100	-100	-100	-100	0	0	0
7MTA_G	G	331	SER	('331', 'SER', 'G')	0	0.006	-1.31	-20.8964	0.351444	-0.0423796	0.220785	-100	-100	-100	-100	-100	-100	-100	-100	-100	0	0	0
7MTA_G	G	332	ASP	('332', 'ASP', 'G')	0.055	0.006	-1.39	-21.9547	0.355	0.136391	0.253231	-100	-100	-100	-100	-100	-100	-100	-100	-100	0	0	0
7MTA_G	G	333	LEU	('333', 'LEU', 'G')	0.067	0.04	-1.21	-19.9823	0.381889	-0.0039917	0.221866	-100	-100	-100	-100	-100	-100	-100	-100	-100	0	0	0
7MTA_G	G	334	GLY	('334', 'GLY', 'G')	0.06	0.049	-0.77	-17.032	0.393556	-0.0124322	0.338982	-100	-100	-100	-100	-100	-100	-100	-100	-100	0	0	0
7MTA_G	G	335	LEU	('335', 'LEU', 'G')	0.061	0.084	-0.24	-15.5914	0.424222	-0.000861395	0.492606	-100	-100	-100	-100	-100	-100	-100	-100	-100	0	0	0
7MTA_G	G	336	ALA	('336', 'ALA', 'G')	0.048	0.156	-0.47	-14.3228	0.461444	0.0491557	0.426307	-100	-100	-100	-100	-100	-100	-100	-100	-100	0	0	0
7MTA_G	G	337	VAL	('337', 'VAL', 'G')	0.038	0.353	0.05	-13.1926	0.495111	0.118109	0.95037	-100	-100	-100	-100	-100	-100	-100	-100	-100	0	0	0
7MTA_G	G	338	GLU	('338', 'GLU', 'G')	0.044	0.405	0.32	-10.4514	0.522	0.327717	1.10317	-100	-100	-100	-100	-100	-100	-100	-100	-100	0	0	0
7MTA_G	G	339	LEU	('339', 'LEU', 'G')	0.057	0.598	0.57	-9.66667	0.542667	0.411602	1.48835	-100	-100	-100	-100	-100	-100	-100	-100	-100	0	0	0
7MTA_G	G	340	LYS	('340', 'LYS', 'G')	0.067	0.916	1.33	-6.74856	0.552	0.650097	1.89894	-100	-100	-100	-100	-100	-100	-100	-100	-100	0	0	0
7MTA_G	G	341	ALA	('341', 'ALA', 'G')	0.072	0.965	1.42	-5.32022	0.561444	0.622149	2.32754	-100	-100	-100	-100	-100	-100	-100	-100	-100	0	0	0
7MTA_G	G	342	GLY	('342', 'GLY', 'G')	0.069	0.971	1.54	-4.25811	0.541556	0.660987	2.12422	-100	-100	-100	-100	-100	-100	-100	-100	-100	0	0	0
7MTA_G	G	343	GLN	('343', 'GLN', 'G')	0.081	0.873	1.1	-5.11356	0.536	0.685264	2.44301	-100	-100	-100	-100	-100	-100	-100	-100	-100	0	0	0
7MTA_G	G	344	THR	('344', 'THR', 'G')	0.072	0.737	0.64	-8.79178	0.51	0.613502	2.29097	-100	-100	0	-100	-100	0	-100	-100	0	0	0	0
7MTA_G	G	345	LYS	('345', 'LYS', 'G')	0.08	0.795	0.8	-7.24356	0.474444	0.593027	2.48704	-100	0	0	-100	0	0	-100	0	0	0	0	0
7MTA_G	G	346	THR	('346', 'THR', 'G')	0.08	0.656	0.45	-9.08144	0.426667	0.469928	2.05863	-100	-100	-100	-100	-100	-100	-100	-100	-100	0	0	0
7MTA_G	G	347	LYS	('347', 'LYS', 'G')	0.096	0.858	0.82	-9.32289	0.394444	0.579464	2.29197	-100	-100	-100	-100	-100	-100	-100	-100	-100	0	0	0
7MTA_G	G	348	GLY	('348', 'GLY', 'G')	0.088	0.552	0.38	-9.98344	0.373222	0.388863	1.6765	-100	-100	-100	-100	-100	-100	-100	-100	-100	0	0	0
7MTA_G	G	349	TYR	('349', 'TYR', 'G')	0.086	0.442	0.46	-12.4907	0.372889	0.452633	2.06727	-100	-100	-100	-100	-100	-100	-100	-100	-100	0	0	0
7MTA_G	G	350	ALA	('350', 'ALA', 'G')	0.053	0.211	-0.13	-13.8724	0.378222	0.252315	1.5237	-100	-100	-100	-100	-100	-100	-100	-100	-100	0	0	0
7MTA_G	G	351	GLY	('351', 'GLY', 'G')	0.053	0.104	-0.56	-11.8869	0.385	0.146277	0.871314	-100	-100	-100	-100	-100	-100	-100	-100	-100	0	0	0
7MTA_G	G	352	THR	('352', 'THR', 'G')	0.048	0.064	0.02	-8.84956	0.375667	0.239697	0.912187	-100	-100	-100	-100	-100	-100	-100	-100	-100	0	0	0
7MTA_G	G	353	PRO	('353', 'PRO', 'G')	0.055	0.176	0.14	-11.2619	0.379222	0.314447	0.846835	-100	-100	-100	-100	-100	-100	-100	-100	-100	0	0	0
7MTA_G	G	354	GLY	('354', 'GLY', 'G')	0	0.124	-0.48	-17.6248	0.391333	0.222917	0.463316	-100	-100	-100	-100	-100	-100	-100	-100	-100	0	0	0
7MTA_G	G	355	PHE	('355', 'PHE', 'G')	0.059	0.04	-1.02	-19.9636	0.412444	0.191099	0.470501	-100	-100	-100	-100	-100	-100	-100	-100	-100	0	0	0
7MTA_G	G	356	MET	('356', 'MET', 'G')	0	0.176	-0.88	-19.0269	0.411444	0.201585	0.509735	-100	-100	-100	-100	-100	-100	-100	-100	-100	0	0	0
7MTA_G	G	357	ALA	('357', 'ALA', 'G')	0	0.321	-0.97	-22.5736	0.407111	-0.0207655	0.394887	-100	-100	0	-100	-100	0	-100	-100	0	0	0	0
7MTA_G	G	358	PRO	('358', 'PRO', 'G')	0.104	0.52	-0.14	-17.778	0.418444	0.104198	0.934122	-100	0	0	-100	0	0	-100	0	0	0	0	0
7MTA_G	G	359	GLU	('359', 'GLU', 'G')	0.094	0.552	-0.11	-15.1806	0.422889	0.167768	0.990754	-100	0	0	-100	0	0	-100	0	0	0	0	0
7MTA_G	G	360	LEU	('360', 'LEU', 'G')	0	0.382	-0.26	-15.2474	0.436222	0.179613	0.992065	-100	-100	-100	-100	-100	-100	-100	-100	-100	0	0	0
7MTA_G	G	361	LEU	('361', 'LEU', 'G')	0.101	0.52	0.1	-13.5927	0.450111	0.27276	1.05616	-100	-100	-100	-100	-100	-100	-100	-100	-100	0	0	0
7MTA_G	G	362	LEU	('362', 'LEU', 'G')	0.102	0.827	0.64	-11.0492	0.471222	0.447988	1.80669	-100	-100	-100	-100	-100	-100	-100	-100	-100	0	0	0
7MTA_G	G	363	GLY	('363', 'GLY', 'G')	0.101	0.827	0.93	-10.3694	0.484889	0.407132	1.76126	-100	-100	-100	-100	-100	-100	-100	-100	-100	0	0	0
7MTA_G	G	364	GLU	('364', 'GLU', 'G')	0.102	0.827	0.65	-10.5762	0.497667	0.542303	1.97693	-100	-100	0	-100	-100	0	-100	-100	0	0	0	0
7MTA_G	G	365	GLU	('365', 'GLU', 'G')	0.093	0.827	0.71	-9.10389	0.516333	0.458014	1.96748	-100	-100	0	-100	-100	0	-100	-100	0	0	0	0
7MTA_G	G	366	TYR	('366', 'TYR', 'G')	0	0.442	-0.27	-12.9419	0.52	0.409602	0.978344	-100	-100	-100	-100	-100	-100	-100	-100	-100	0	0	0
7MTA_G	G	367	ASP	('367', 'ASP', 'G')	0.074	0.52	0.01	-12.2147	0.502556	0.370017	0.997799	0	0	0	0	0	0	0	0	0	0	0	0
7MTA_G	G	368	PHE	('368', 'PHE', 'G')	0.043	0.382	-0.44	-11.4811	0.469222	0.258456	0.693102	-100	0	0	-100	0	0	-100	0	0	0	0	0
7MTA_G	G	369	SER	('369', 'SER', 'G')	0.066	0.321	-0.63	-15.5323	0.432444	0.151652	0.692885	0	0	0	0	0	0	0	0	0	0	0	0
7MTA_G	G	370	VAL	('370', 'VAL', 'G')	0	0.176	-1.04	-21.4653	0.397222	-0.0566074	0.302572	-100	0	0	-100	0	0	-100	0	0	0	0	0
7MTA_G	G	371	ASP	('371', 'ASP', 'G')	0	0.084	-1.36	-17.0899	0.364778	0.121862	-0.00355056	-100	-100	0	-100	-100	0	-100	-100	0	0	0	0
7MTA_G	G	372	TYR	('372', 'TYR', 'G')	0.046	0.176	-1.43	-23.8247	0.327222	0.131874	0.0996719	0	0	0	0	0	0	0	0	0	0	0	0
7MTA_G	G	373	PHE	('373', 'PHE', 'G')	0	0.176	-1.47	-24.3479	0.293444	0.0852925	0.191504	-100	0	0	-100	0	0	-100	0	0	0	0	0
7MTA_G	G	374	ALA	('374', 'ALA', 'G')	0	0.04	-1.54	-21.1434	0.272778	-0.213791	0.112469	-100	-100	0	-100	-100	0	-100	-100	0	0	0	0
7MTA_G	G	375	LEU	('375', 'LEU', 'G')	0	0.064	-1.75	-23.5677	0.270333	-0.0465353	0.0600322	0	0	0	0	0	0	0	0	0	0	0	0
7MTA_G	G	376	GLY	('376', 'GLY', 'G')	0	0.124	-1.64	-25.4201	0.261556	-0.195408	0.102173	0	0	0	0	0	0	0	0	0	0	0	0
7MTA_G	G	377	VAL	('377', 'VAL', 'G')	0	0.084	-1.35	-23.5023	0.261778	-0.254445	0.110514	-100	0	0	-100	0	0	-100	0	0	0	0	0
7MTA_G	G	378	THR	('378', 'THR', 'G')	0	0.035	-1.31	-24.0044	0.26	-0.0604911	0.033165	-100	-100	0	-100	-100	0	-100	-100	0	0	0	0
7MTA_G	G	379	LEU	('379', 'LEU', 'G')	0.058	0.139	-1.39	-24.7773	0.267222	-0.120015	0.0944895	0	0	0	0	0	0	0	0	0	0	0	0
7MTA_G	G	380	TYR	('380', 'TYR', 'G')	0.078	0.321	-1.07	-24.2566	0.271889	-0.000485016	0.273233	-100	0	0	-100	0	0	-100	0	0	0	0	0
7MTA_G	G	381	GLU	('381', 'GLU', 'G')	0	0.139	-0.61	-16.6343	0.288556	0.0380044	0.302707	-100	-100	-100	-100	-100	-100	-100	-100	-100	0	0	0
7MTA_G	G	382	MET	('382', 'MET', 'G')	0	0.124	-0.5	-16.6244	0.321667	-0.140027	0.0827915	-100	-100	-100	-100	-100	-100	-100	-100	-100	0	0	0
7MTA_G	G	383	ILE	('383', 'ILE', 'G')	0.073	0.353	-0.22	-14.2383	0.342333	-0.0274452	0.243121	-100	0	0	-100	0	0	-100	0	0	0	0	0
7MTA_G	G	384	ALA	('384', 'ALA', 'G')	0.08	0.442	0.2	-11.656	0.354778	0.0324456	0.591289	-100	-100	-100	-100	-100	-100	-100	-100	-100	0	0	0
7MTA_G	G	385	ALA	('385', 'ALA', 'G')	0.074	0.353	0.65	-10.7458	0.371667	0.176053	0.486611	-100	-100	-100	-100	-100	-100	-100	-100	-100	0	0	0
7MTA_G	G	386	ARG	('386', 'ARG', 'G')	0.081	0.486	0.45	-13.3151	0.406778	0.303493	0.875658	-100	-100	-100	-100	-100	-100	-100	-100	-100	0	0	0
7MTA_G	G	387	GLY	('387', 'GLY', 'G')	0	0.321	-0.35	-15.7649	0.439222	0.181367	0.595292	-100	-100	-100	-100	-100	-100	-100	-100	-100	0	0	0
7MTA_G	G	388	PRO	('388', 'PRO', 'G')	0.078	0.353	-0.63	-17.9699	0.475889	0.0690629	0.52526	-100	-100	0	-100	-100	0	-100	-100	0	0	0	0
7MTA_G	G	389	PHE	('389', 'PHE', 'G')	0	0.353	-0.27	-14.3751	0.512	0.244345	0.62793	-100	0	0	-100	0	0	-100	0	0	0	0	0
7MTA_G	G	390	ARG	('390', 'ARG', 'G')	0.072	0.266	0.31	-8.79333	0.542	0.440633	0.82122	-100	-100	-100	-100	-100	-100	-100	-100	-100	0	0	0
7MTA_G	G	391	ALA	('391', 'ALA', 'G')	0.08	0.52	1.19	-6.56989	0.548444	0.361539	1.46106	-100	-100	-100	-100	-100	-100	-100	-100	-100	0	0	0
7MTA_G	G	392	ARG	('392', 'ARG', 'G')	0.083	0.598	1.14	-6.42356	0.560333	0.619182	1.5404	-100	-100	-100	-100	-100	-100	-100	-100	-100	0	0	0
7MTA_G	G	393	GLY	('393', 'GLY', 'G')	0.08	0.405	1.16	-5.90767	0.573111	0.62808	1.54628	-100	-100	-100	-100	-100	-100	-100	-100	-100	0	0	0
7MTA_G	G	394	GLU	('394', 'GLU', 'G')	0.072	0.552	1.23	-3.48122	0.571667	0.821155	1.86979	-100	-100	-100	-100	-100	-100	-100	-100	-100	0	0	0
7MTA_G	G	395	LYS	('395', 'LYS', 'G')	0.078	0.266	1.03	-4.86767	0.575667	0.79447	1.64647	-100	-100	-100	-100	-100	-100	-100	-100	-100	0	0	0
7MTA_G	G	396	VAL	('396', 'VAL', 'G')	0.089	0.52	1.2	-4.58544	0.584111	0.609277	1.81104	-100	-100	-100	-100	-100	-100	-100	-100	-100	0	0	0
7MTA_G	G	397	GLU	('397', 'GLU', 'G')	0.092	0.656	1.59	-3.087	0.554111	0.703286	1.80645	-100	-100	-100	-100	-100	-100	-100	-100	-100	0	0	0
7MTA_G	G	398	ASN	('398', 'ASN', 'G')	0.107	0.442	1.2	-4.67167	0.537889	0.596896	1.68182	-100	-100	-100	-100	-100	-100	-100	-100	-100	0	0	0
7MTA_G	G	399	LYS	('399', 'LYS', 'G')	0.106	0.827	1.48	-3.20122	0.535778	0.72818	1.96082	-100	-100	-100	-100	-100	-100	-100	-100	-100	0	0	0
7MTA_G	G	400	GLU	('400', 'GLU', 'G')	0.109	0.795	1.29	-5.16089	0.529667	0.682798	1.89993	-100	-100	-100	-100	-100	-100	-100	-100	-100	0	0	0
7MTA_G	G	401	LEU	('401', 'LEU', 'G')	0	0.382	0.53	-8.91978	0.503	0.421576	1.16254	-100	-100	-100	-100	-100	-100	-100	-100	-100	0	0	0
7MTA_G	G	402	LYS	('402', 'LYS', 'G')	0.106	0.656	0.61	-12.4169	0.501111	0.464697	1.73584	-100	-100	-100	-100	-100	-100	-100	-100	-100	0	0	0
7MTA_G	G	403	GLN	('403', 'GLN', 'G')	0.129	0.873	0.97	-8.45333	0.517556	0.612297	2.05197	-100	-100	-100	-100	-100	-100	-100	-100	-100	0	0	0
7MTA_G	G	404	ARG	('404', 'ARG', 'G')	0.12	0.656	0.37	-9.16356	0.508333	0.576986	1.68304	-100	-100	0	-100	-100	0	-100	-100	0	0	0	0
7MTA_G	G	405	VAL	('405', 'VAL', 'G')	0	0.442	-0.49	-17.6174	0.496667	0.275347	1.00309	-100	0	0	-100	0	0	-100	0	0	0	0	0
7MTA_G	G	406	LEU	('406', 'LEU', 'G')	0.13	0.737	0.34	-12.2449	0.500667	0.312594	1.85424	-100	0	0	-100	0	0	-100	0	0	0	0	0
7MTA_G	G	407	GLU	('407', 'GLU', 'G')	0.143	0.896	0.9	-8.32822	0.503111	0.62248	2.37724	0	0	0	0	0	0	0	0	0	0	0	0
7MTA_G	G	408	GLN	('408', 'GLN', 'G')	0.119	0.697	0.48	-8.09433	0.480444	0.427378	1.77077	0	0	0	0	0	0	0	0	0	0	0	0
7MTA_G	G	409	ALA	('409', 'ALA', 'G')	0.119	0.795	0.74	-9.82122	0.470111	0.440498	1.56095	0	0	0	0	0	0	0	0	0	0	0	0
7MTA_G	G	410	VAL	('410', 'VAL', 'G')	0.088	0.598	-0.36	-12.6173	0.495667	0.330647	0.973685	0	0	0	0	0	0	0	0	0	0	0	0
7MTA_G	G	411	THR	('411', 'THR', 'G')	0.102	0.795	0.64	-6.79878	0.495333	0.418303	1.53202	0	0	0	0	0	0	0	0	0	0	0	0
7MTA_G	G	412	TYR	('412', 'TYR', 'G')	0.088	0.598	0.27	-11.5699	0.475	0.373838	1.35254	0	0	0	0	0	0	0	0	0	0	0	0
7MTA_G	G	413	PRO	('413', 'PRO', 'G')	0.079	0.766	0.65	-6.96156	0.467444	0.274786	1.32903	0	0	0	0	0	0	0	0	0	0	0	0
7MTA_G	G	414	ASP	('414', 'ASP', 'G')	0.107	0.931	1.34	-4.24978	0.468333	0.441659	1.52784	0	0	0	0	0	0	1	1	1	0	0	1
7MTA_G	G	415	LYS	('415', 'LYS', 'G')	0.085	0.697	0.66	-6.32489	0.485556	0.39643	1.27303	0	0	0	0	0	0	0	0	0	0	0	0
7MTA_G	G	416	PHE	('416', 'PHE', 'G')	0.083	0.552	0.14	-10.9553	0.480556	0.170754	0.881617	0	0	0	0	0	0	1	1	1	0	0	1
7MTA_G	G	417	SER	('417', 'SER', 'G')	0.082	0.737	0.65	-9.08189	0.492111	0.24221	1.08055	0	0	0	1	1	1	1	1	1	0	1	1
7MTA_G	G	418	PRO	('418', 'PRO', 'G')	0.094	0.858	0.95	-7.68633	0.508444	0.412008	1.39781	1	1	1	1	1	1	1	1	1	1	1	1
7MTA_G	G	419	ALA	('419', 'ALA', 'G')	0.082	0.598	0.36	-10.0479	0.490556	0.262516	1.05228	1	1	1	1	1	1	1	1	1	1	1	1
7MTA_G	G	420	SER	('420', 'SER', 'G')	0.085	0.486	-0.48	-17.9506	0.459222	0.0855222	0.584407	0	0	0	0	0	0	1	1	1	0	0	1
7MTA_G	G	421	LYS	('421', 'LYS', 'G')	0.094	0.697	0.03	-13.1333	0.477444	0.198935	1.39151	0	0	0	1	1	1	1	1	1	0	1	1
7MTA_G	G	422	ASP	('422', 'ASP', 'G')	0.088	0.656	0.16	-12.5432	0.477222	0.168203	1.32323	1	1	1	1	1	1	1	1	1	1	1	1
7MTA_G	G	423	PHE	('423', 'PHE', 'G')	0	0.353	-0.93	-17.2122	0.465222	-0.069009	0.482411	0	0	0	0	0	0	1	1	1	0	0	1
7MTA_G	G	424	CYS	('424', 'CYS', 'G')	0	0.321	-1.07	-21.6023	0.437889	-0.0224576	0.532691	0	0	0	0	0	0	1	1	1	0	0	1
7MTA_G	G	425	GLU	('425', 'GLU', 'G')	0.102	0.598	-0.3	-16.0929	0.456444	0.215826	1.37071	0	0	0	1	1	1	1	1	1	0	1	1
7MTA_G	G	426	ALA	('426', 'ALA', 'G')	0.091	0.442	-0.54	-17.0808	0.460889	0.0793835	1.02038	1	1	1	1	1	1	1	1	1	1	1	1
7MTA_G	G	427	LEU	('427', 'LEU', 'G')	0	0.24	-1.32	-22.6418	0.453778	-0.172625	0.55514	0	0	0	0	0	0	1	1	1	0	0	1
7MTA_G	G	428	LEU	('428', 'LEU', 'G')	0.089	0.321	-1	-22.7167	0.473667	-0.00793263	0.649428	0	0	0	0	0	0	0	0	0	0	0	0
7MTA_G	G	429	GLN	('429', 'GLN', 'G')	0.108	0.578	-0.3	-16.7088	0.512333	0.153686	1.42918	1	1	1	1	1	1	1	1	1	1	1	1
7MTA_G	G	430	LYS	('430', 'LYS', 'G')	0.128	0.598	-0.12	-14.5423	0.516778	0.231219	1.3554	0	0	0	0	0	0	1	1	1	0	0	1
7MTA_G	G	431	ASP	('431', 'ASP', 'G')	0.112	0.766	0.47	-9.42078	0.523111	0.388256	1.79917	0	0	0	0	0	0	0	0	0	0	0	0
7MTA_G	G	432	PRO	('432', 'PRO', 'G')	0.098	0.598	0.01	-14.8142	0.536889	0.344374	1.62571	0	0	0	0	0	0	1	1	1	0	0	1
7MTA_G	G	433	GLU	('433', 'GLU', 'G')	0.111	0.873	0.94	-4.93044	0.572333	0.587321	2.15987	1	1	1	1	1	1	1	1	1	1	1	1
7MTA_G	G	434	LYS	('434', 'LYS', 'G')	0.102	0.795	0.62	-7.12311	0.572111	0.411506	1.95187	1	1	1	1	1	1	1	1	1	1	1	1
7MTA_G	G	435	ARG	('435', 'ARG', 'G')	0.091	0.405	-0.5	-12.7477	0.588556	0.203718	1.05457	0	0	0	1	1	1	1	1	1	0	1	1
7MTA_G	G	436	LEU	('436', 'LEU', 'G')	0.068	0.442	-0.44	-16.9634	0.599667	0.112676	1.01477	1	1	1	1	1	1	1	1	1	1	1	1
7MTA_G	G	437	GLY	('437', 'GLY', 'G')	0	0.486	-0.61	-16.9676	0.594556	0.0315084	0.85637	0	0	0	0	0	0	1	1	1	0	0	1
7MTA_G	G	438	PHE	('438', 'PHE', 'G')	0.067	0.697	0.19	-11.6539	0.580778	0.197028	1.76648	0	0	0	0	0	0	1	1	1	0	0	1
7MTA_G	G	439	ARG	('439', 'ARG', 'G')	0.089	0.766	0.71	-8.24756	0.560333	0.361301	1.92465	1	1	1	1	1	1	1	1	1	1	1	1
7MTA_G	G	440	ASP	('440', 'ASP', 'G')	0.088	0.916	1.29	-4.58233	0.562778	0.380345	2.22155	0	0	0	1	1	1	1	1	1	0	1	1
7MTA_G	G	441	GLY	('441', 'GLY', 'G')	0.077	0.916	1.38	-5.93733	0.566	0.191131	2.32634	0	0	0	0	0	0	1	1	1	0	0	1
7MTA_G	G	442	SER	('442', 'SER', 'G')	0.071	0.795	1.03	-7.91522	0.536111	0.280717	2.05363	0	0	0	0	0	0	1	1	1	0	0	1
7MTA_G	G	443	CYS	('443', 'CYS', 'G')	0.063	0.52	0.15	-10.9598	0.537667	0.20283	1.22421	0	0	0	0	0	0	0	0	0	0	0	0
7MTA_G	G	444	ASP	('444', 'ASP', 'G')	0.06	0.737	0.71	-8.76222	0.520222	0.463742	1.63039	0	0	0	0	0	0	1	1	1	0	0	1
7MTA_G	G	445	GLY	('445', 'GLY', 'G')	0.06	0.697	0.54	-8.098	0.505556	0.369182	1.45361	1	1	1	1	1	1	1	1	1	1	1	1
7MTA_G	G	446	LEU	('446', 'LEU', 'G')	0.052	0.405	-0.47	-14.5413	0.504	0.201626	0.745847	0	0	0	1	1	1	1	1	1	0	1	1
7MTA_G	G	447	ARG	('447', 'ARG', 'G')	0.064	0.578	0.03	-11.8178	0.499111	0.356875	1.04347	0	0	0	0	0	0	1	1	1	0	0	1
7MTA_G	G	448	THR	('448', 'THR', 'G')	0.057	0.827	0.72	-6.62344	0.495	0.400049	1.60383	1	1	1	1	1	1	1	1	1	1	1	1
7MTA_G	G	449	HIS	('449', 'HIS', 'G')	0.067	0.598	-0.01	-11.0539	0.505	0.312041	1.00556	1	1	1	1	1	1	1	1	1	1	1	1
7MTA_G	G	450	PRO	('450', 'PRO', 'G')	0.069	0.795	0.74	-9.47822	0.511222	0.280228	1.275	1	1	1	1	1	1	1	1	1	1	1	1
7MTA_G	G	451	LEU	('451', 'LEU', 'G')	0.064	0.52	-0.24	-13.5941	0.526444	0.267606	0.723927	0	0	0	1	1	1	1	1	1	0	1	1
7MTA_G	G	452	PHE	('452', 'PHE', 'G')	0.058	0.486	-0.06	-12.649	0.520444	0.163292	0.82896	0	0	0	0	0	0	0	0	0	0	0	0
7MTA_G	G	453	ARG	('453', 'ARG', 'G')	0.06	0.896	0.92	-5.95922	0.509778	0.37099	1.36019	1	1	1	1	1	1	1	1	1	1	1	1
7MTA_G	G	454	ASP	('454', 'ASP', 'G')	0.06	0.766	0.68	-6.56467	0.522778	0.355541	1.21707	0	0	0	0	0	0	0	0	0	0	0	0
7MTA_G	G	455	ILE	('455', 'ILE', 'G')	0.061	0.598	0.18	-10.0087	0.526222	0.201125	0.897578	-100	0	0	-100	0	0	-100	0	0	0	0	0
7MTA_G	G	456	SER	('456', 'SER', 'G')	0.075	0.827	0.86	-6.97911	0.513889	0.297439	1.3301	-100	-100	0	-100	-100	0	-100	-100	0	0	0	0
7MTA_G	G	457	TRP	('457', 'TRP', 'G')	0.07	0.598	0.54	-11.1169	0.533778	0.330792	1.26996	0	0	0	0	0	0	0	0	0	0	0	0
7MTA_G	G	458	ARG	('458', 'ARG', 'G')	0.071	0.896	1.06	-6.78833	0.511889	0.595738	1.69625	-100	-100	0	-100	-100	0	-100	-100	0	0	0	0
7MTA_G	G	459	GLN	('459', 'GLN', 'G')	0.077	0.896	0.83	-7.66856	0.504	0.41886	1.50458	-100	-100	-100	-100	-100	-100	-100	-100	-100	0	0	0
7MTA_G	G	460	LEU	('460', 'LEU', 'G')	0.072	0.486	0.16	-11.1601	0.511222	0.119328	0.751618	-100	-100	-100	-100	-100	-100	-100	-100	-100	0	0	0
7MTA_G	G	461	GLU	('461', 'GLU', 'G')	0.07	0.598	0.43	-12.0577	0.494667	0.459225	1.44653	-100	-100	-100	-100	-100	-100	-100	-100	-100	0	0	0
7MTA_G	G	462	ALA	('462', 'ALA', 'G')	0.079	0.766	0.87	-6.52611	0.503333	0.405823	1.57103	-100	-100	-100	-100	-100	-100	-100	-100	-100	0	0	0
7MTA_G	G	463	GLY	('463', 'GLY', 'G')	0.071	0.656	0.5	-10.1811	0.487111	0.338002	1.02634	-100	-100	-100	-100	-100	-100	-100	-100	-100	0	0	0
7MTA_G	G	464	MET	('464', 'MET', 'G')	0.073	0.873	0.9	-6.99222	0.479222	0.31693	1.54609	-100	-100	-100	-100	-100	-100	-100	-100	-100	0	0	0
7MTA_G	G	465	LEU	('465', 'LEU', 'G')	0.063	0.697	0.45	-9.70178	0.505111	0.336785	1.13061	-100	-100	-100	-100	-100	-100	-100	-100	-100	0	0	0
7MTA_G	G	466	THR	('466', 'THR', 'G')	0.059	0.766	1.01	-8.11733	0.497	0.368228	1.08777	-100	-100	-100	-100	-100	-100	-100	-100	-100	0	0	0
7MTA_G	G	467	PRO	('467', 'PRO', 'G')	0.062	0.552	0.44	-9.17522	0.494778	0.19216	0.702067	-100	-100	-100	-100	-100	-100	-100	-100	-100	0	0	0
7MTA_G	G	468	PRO	('468', 'PRO', 'G')	0.062	0.598	0.93	-7.98667	0.500667	0.278161	0.991418	-100	-100	-100	-100	-100	-100	-100	-100	-100	0	0	0
7MTA_G	G	469	PHE	('469', 'PHE', 'G')	0.061	0.486	0.78	-6.05233	0.5	0.234093	1.05875	-100	-100	-100	-100	-100	-100	-100	-100	-100	0	0	0
7MTA_G	G	470	VAL	('470', 'VAL', 'G')	0.067	0.598	1.2	-7.73933	0.527889	0.206663	1.21835	-100	-100	-100	-100	-100	-100	-100	-100	-100	0	0	0
7MTA_G	G	471	PRO	('471', 'PRO', 'G')	0.057	0.442	0.8	-8.76389	0.544667	0.181983	0.795946	-100	-100	-100	-100	-100	-100	-100	-100	-100	0	0	0
7MTA_G	G	472	ASP	('472', 'ASP', 'G')	0.061	0.737	1.17	-6.75222	0.568111	0.393854	1.02255	-100	-100	-100	-100	-100	-100	-100	-100	-100	0	0	0
7MTA_G	G	473	SER	('473', 'SER', 'G')	0.062	0.737	0.6	-8.59667	0.590222	0.310348	1.00034	-100	-100	-100	-100	-100	-100	-100	-100	-100	0	0	0
7MTA_G	G	474	ARG	('474', 'ARG', 'G')	0.046	0.896	1.05	-6.38611	0.593444	0.567032	1.17496	-100	-100	-100	-100	-100	-100	-100	-100	-100	0	0	0
7MTA_G	G	475	THR	('475', 'THR', 'G')	0.044	0.656	0.69	-5.651	0.607	0.418091	1.08527	-100	-100	-100	-100	-100	-100	-100	-100	-100	0	0	0
7MTA_G	G	476	VAL	('476', 'VAL', 'G')	0.032	0.486	-0.14	-11.5849	0.627667	0.295634	0.501655	-100	-100	-100	-100	-100	-100	-100	-100	-100	0	0	0
7MTA_G	G	477	TYR	('477', 'TYR', 'G')	0.052	0.295	0.03	-7.92689	0.632667	0.472676	0.495982	-100	-100	-100	-100	-100	-100	-100	-100	-100	0	0	0
7MTA_G	G	478	ALA	('478', 'ALA', 'G')	0.031	0.211	-0.31	-9.50367	0.647111	0.357333	0.392858	-100	-100	-100	-100	-100	-100	-100	-100	-100	0	0	0
7MTA_G	G	479	LYS	('479', 'LYS', 'G')	0.099	0.295	0.08	-10.8073	0.631889	0.506926	0.654617	-100	-100	-100	-100	-100	-100	-100	-100	-100	0	0	0
7MTA_G	G	480	ASN	('480', 'ASN', 'G')	0.041	0.486	-0.22	-15.0155	0.616778	0.39824	0.749231	-100	-100	-100	-100	-100	-100	-100	-100	-100	0	0	0
7MTA_G	G	481	ILE	('481', 'ILE', 'G')	0.113	0.552	-0.17	-15.8816	0.608	0.439999	0.942569	-100	-100	-100	-100	-100	-100	-100	-100	-100	0	0	0
7MTA_G	G	482	GLN	('482', 'GLN', 'G')	0.159	0.697	0.7	-8.16315	0.586	0.482993	1.17902	-100	-100	-100	-100	-100	-100	-100	-100	-100	0	0	0
7MTA_G	G	483	ASP	('483', 'ASP', 'G')	0.085	0.656	1.01	-6.92633	0.573111	0.435764	1.32359	-100	-100	-100	-100	-100	-100	-100	-100	-100	0	0	0
7MTA_G	G	484	VAL	('484', 'VAL', 'G')	0.156	0.405	0.34	-9.86356	0.567556	0.37448	1.38385	-100	-100	-100	-100	-100	-100	-100	-100	-100	0	0	0
7MTA_G	G	485	GLY	('485', 'GLY', 'G')	0.182	0.405	0.66	-9.18844	0.563	0.456001	1.38836	-100	-100	-100	-100	-100	-100	-100	-100	-100	0	0	0
7MTA_G	G	486	ALA	('486', 'ALA', 'G')	0.104	0.552	0.9	-11.1879	0.552556	0.37084	1.89428	-100	-100	-100	-100	-100	-100	-100	-100	-100	0	0	0
7MTA_G	G	487	PHE	('487', 'PHE', 'G')	0.131	0.598	0.88	-8.17467	0.548778	0.372477	1.79865	-100	-100	-100	-100	-100	-100	-100	-100	-100	0	0	0
7MTA_G	G	488	GLU	('488', 'GLU', 'G')	0.141	0.873	1.14	-4.81111	0.551333	0.527164	2.21985	-100	-100	-100	-100	-100	-100	-100	-100	-100	0	0	0
7MTA_G	G	489	GLU	('489', 'GLU', 'G')	0.134	0.795	0.99	-7.06067	0.553778	0.524998	2.3016	-100	-100	-100	-100	-100	-100	-100	-100	-100	0	0	0
7MTA_G	G	490	VAL	('490', 'VAL', 'G')	0.182	0.954	0.97	-7.42856	0.547444	0.319291	2.24016	-100	-100	-100	-100	-100	-100	-100	-100	-100	0	0	0
7MTA_G	G	491	LYS	('491', 'LYS', 'G')	0.192	0.988	1.44	-6.39156	0.556556	0.447048	2.65627	-100	-100	-100	-100	-100	-100	-100	-100	-100	0	0	0
7MTA_G	G	492	GLY	('492', 'GLY', 'G')	0.204	0.994	1.48	-6.333	0.566778	0.382513	2.77913	-100	-100	-100	-100	-100	-100	-100	-100	-100	0	0	0
7MTA_G	G	493	VAL	('493', 'VAL', 'G')	0.178	0.983	1.18	-6.93589	0.567222	0.32662	2.58548	-100	-100	-100	-100	-100	-100	-100	-100	-100	0	0	0
7MTA_G	G	494	ALA	('494', 'ALA', 'G')	0.199	0.988	1.27	-7.01978	0.556111	0.309646	2.59241	-100	-100	-100	-100	-100	-100	-100	-100	-100	0	0	0
7MTA_G	G	495	PHE	('495', 'PHE', 'G')	0.143	0.931	0.76	-8.18644	0.550889	0.346854	2.12784	-100	-100	-100	-100	-100	-100	-100	-100	-100	0	0	0
7MTA_G	G	496	GLU	('496', 'GLU', 'G')	0.137	0.977	1.1	-7.59344	0.539333	0.49013	2.16526	-100	-100	-100	-100	-100	-100	-100	-100	-100	0	0	0
7MTA_G	G	497	LYS	('497', 'LYS', 'G')	0.145	0.994	1.33	-7.03	0.545333	0.523845	2.30061	-100	-100	-100	-100	-100	-100	-100	-100	-100	0	0	0
7MTA_G	G	498	ALA	('498', 'ALA', 'G')	0.154	0.954	1.16	-6.85211	0.553333	0.309758	1.71469	-100	-100	-100	-100	-100	-100	-100	-100	-100	0	0	0
7MTA_G	G	499	ASP	('499', 'ASP', 'G')	0.135	0.873	0.71	-8.25364	0.547111	0.34501	1.21954	-100	-100	-100	-100	-100	-100	-100	-100	-100	0	0	0
7MTA_G	G	500	THR	('500', 'THR', 'G')	0.146	0.931	0.77	-9.69869	0.556333	0.387856	1.87806	-100	-100	-100	-100	-100	-100	-100	-100	-100	0	0	0
7MTA_G	G	501	GLU	('501', 'GLU', 'G')	0.143	0.971	0.92	-8.95013	0.552444	0.45001	1.65686	-100	-100	-100	-100	-100	-100	-100	-100	-100	0	0	0
7MTA_G	G	502	PHE	('502', 'PHE', 'G')	0.121	0.656	0.39	-11.1811	0.538	0.193999	0.903834	-100	-100	-100	-100	-100	-100	-100	-100	-100	0	0	0
7MTA_G	G	503	PHE	('503', 'PHE', 'G')	0.125	0.697	0.05	-14.9584	0.538556	0.222174	0.909067	-100	-100	-100	-100	-100	-100	-100	-100	-100	0	0	0
7MTA_G	G	504	GLN	('504', 'GLN', 'G')	0.118	0.916	0.49	-11.1494	0.532889	0.412375	1.50935	-100	-100	-100	-100	-100	-100	-100	-100	-100	0	0	0
7MTA_G	G	505	GLU	('505', 'GLU', 'G')	0.114	0.795	0.48	-9.46261	0.474778	0.346117	1.12976	-100	-100	-100	-100	-100	-100	-100	-100	-100	0	0	0
7MTA_G	G	506	PHE	('506', 'PHE', 'G')	0.096	0.405	-0.58	-16.7253	0.406333	0.165533	0.460294	-100	-100	-100	-100	-100	-100	-100	-100	-100	0	0	0
7MTA_G	G	507	ALA	('507', 'ALA', 'G')	0.111	0.656	-0.25	-16.1692	0.336556	0.26634	0.827972	-100	-100	-100	-100	-100	-100	-100	-100	-100	0	0	0
7MTA_G	G	508	SER	('508', 'SER', 'G')	0.094	0.737	0.11	-8.74161	0.285556	0.35694	0.885311	-100	-100	-100	-100	-100	-100	-100	-100	-100	0	0	0
7EAK_A	A	10	ALA	('10', 'ALA', 'A')	0.081	0.746	1.18	-7.38993	0.228333	0.377617	1.22731	-100	-100	-100	-100	-100	-100	-100	-100	-100	0	0	0
7EAK_A	A	11	VAL	('11', 'VAL', 'A')	0.082	0.724	1.3	-7.18015	0.297889	0.43319	1.54014	-100	-100	-100	-100	-100	-100	-100	-100	-100	0	0	0
7EAK_A	A	12	ALA	('12', 'ALA', 'A')	0.078	0.558	1.05	-9.26371	0.369444	0.501134	1.44156	-100	-100	-100	-100	-100	-100	-100	-100	-100	0	0	0
7EAK_A	A	13	ARG	('13', 'ARG', 'A')	0.075	0.76	1.14	-8.80638	0.436222	0.576163	1.18308	-100	-100	-100	-100	-100	-100	-100	-100	-100	0	0	0
7EAK_A	A	14	VAL	('14', 'VAL', 'A')	0.07	0.615	1.11	-9.00704	0.516111	0.461447	1.09965	-100	-100	-100	-100	-100	-100	-100	-100	-100	0	0	0
7EAK_A	A	15	ALA	('15', 'ALA', 'A')	0.069	0.689	1.28	-6.89364	0.563333	0.516431	0.789224	-100	-100	-100	-100	-100	-100	-100	-100	-100	0	0	0
7EAK_A	A	16	ASP	('16', 'ASP', 'A')	0.077	0.802	1.37	-5.73672	0.598667	0.556849	0.88961	-100	-100	-100	-100	-100	-100	-100	-100	-100	0	0	0
7EAK_A	A	17	THR	('17', 'THR', 'A')	0.093	0.802	1.43	-5.19233	0.618556	0.524374	0.823747	-100	-100	-100	-100	-100	-100	-100	-100	-100	0	0	0
7EAK_A	A	18	MET	('18', 'MET', 'A')	0.11	0.855	1.79	-4.16367	0.622444	0.484808	0.810812	-100	-100	-100	-100	-100	-100	-100	-100	-100	0	0	0
7EAK_A	A	19	PRO	('19', 'PRO', 'A')	0.119	0.894	1.83	-2.941	0.652222	0.511978	1.05578	-100	-100	-100	-100	-100	-100	-100	-100	-100	0	0	0
7EAK_A	A	20	THR	('20', 'THR', 'A')	0.125	0.869	1.6	-2.87233	0.660111	0.6011	0.930712	-100	-100	-100	-100	-100	-100	-100	-100	-100	0	0	0
7EAK_A	A	21	GLY	('21', 'GLY', 'A')	0.141	0.919	2.03	-1.16122	0.654778	0.606573	1.09826	-100	-100	-100	-100	-100	-100	-100	-100	-100	0	0	0
7EAK_A	A	22	PRO	('22', 'PRO', 'A')	0.146	0.943	1.99	-0.533889	0.671667	0.585247	1.37068	-100	-100	-100	-100	-100	-100	-100	-100	-100	0	0	0
7EAK_A	A	23	ARG	('23', 'ARG', 'A')	0.15	0.876	1.58	-1.35389	0.663111	0.695172	1.2873	-100	-100	-100	-100	-100	-100	-100	-100	-100	0	0	0
7EAK_A	A	24	ASN	('24', 'ASN', 'A')	0.168	0.958	1.85	-2.05689	0.632333	0.582751	1.74823	-100	-100	-100	-100	-100	-100	-100	-100	-100	0	0	0
7EAK_A	A	25	THR	('25', 'THR', 'A')	0.112	0.919	1.54	-2.12267	0.635	0.535947	1.543	-100	-100	-100	-100	-100	-100	-100	-100	-100	0	0	0
7EAK_A	A	26	GLU	('26', 'GLU', 'A')	0.159	0.943	1.63	-3.22878	0.616444	0.62046	2.05972	-100	-100	-100	-100	-100	-100	-100	-100	-100	0	0	0
7EAK_A	A	27	SER	('27', 'SER', 'A')	0.135	0.855	1.41	-5.73611	0.596111	0.4997	1.98116	-100	-100	-100	-100	-100	-100	-100	-100	-100	0	0	0
7EAK_A	A	28	VAL	('28', 'VAL', 'A')	0.122	0.827	1.3	-7.69833	0.579556	0.42655	1.7907	-100	-100	-100	-100	-100	-100	-100	-100	-100	0	0	0
7EAK_A	A	29	PRO	('29', 'PRO', 'A')	0.082	0.76	1	-9.21322	0.557667	0.432813	1.48112	-100	-100	-100	-100	-100	-100	-100	-100	-100	0	0	0
7EAK_A	A	30	ALA	('30', 'ALA', 'A')	0.078	0.724	1.02	-9.97356	0.542444	0.420631	1.54539	-100	-100	-100	-100	-100	-100	-100	-100	-100	0	0	0
7EAK_A	A	31	LEU	('31', 'LEU', 'A')	0.089	0.774	1.06	-9.33733	0.523778	0.468749	1.92499	-100	-100	-100	-100	-100	-100	-100	-100	-100	0	0	0
7EAK_A	A	32	THR	('32', 'THR', 'A')	0.087	0.71	0.76	-12.0172	0.513778	0.458499	1.82573	-100	-100	-100	-100	-100	-100	-100	-100	-100	0	0	0
7EAK_A	A	33	ALA	('33', 'ALA', 'A')	0.105	0.746	1.08	-9.855	0.534889	0.383319	2.23724	-100	-100	-100	-100	-100	-100	-100	-100	-100	0	0	0
7EAK_A	A	34	VAL	('34', 'VAL', 'A')	0.111	0.675	1.13	-8.611	0.532778	0.369116	2.09473	-100	-100	-100	-100	-100	-100	-100	-100	-100	0	0	0
7EAK_A	A	35	GLU	('35', 'GLU', 'A')	0.119	0.774	1.33	-6.86411	0.544889	0.555789	2.42835	-100	-100	-100	-100	-100	-100	-100	-100	-100	0	0	0
7EAK_A	A	36	THR	('36', 'THR', 'A')	0.106	0.724	1.2	-6.86411	0.566333	0.534075	2.41165	-100	-100	-100	-100	-100	-100	-100	-100	-100	0	0	0
7EAK_A	A	37	GLY	('37', 'GLY', 'A')	0.103	0.615	1.41	-6.11322	0.579	0.523362	2.15592	-100	-100	-100	-100	-100	-100	-100	-100	-100	0	0	0
7EAK_A	A	38	HIS	('38', 'HIS', 'A')	0.093	0.615	1.1	-7.823	0.599889	0.536616	2.12593	-100	-100	-100	-100	-100	-100	-100	-100	-100	0	0	0
7EAK_A	A	39	THR	('39', 'THR', 'A')	0.083	0.456	1.24	-8.22322	0.625889	0.512141	1.87135	-100	-100	-100	-100	-100	-100	-100	-100	-100	0	0	0
7EAK_A	A	40	SER	('40', 'SER', 'A')	0.072	0.558	0.84	-10.6871	0.632667	0.485361	1.38546	-100	-100	-100	-100	-100	-100	-100	-100	-100	0	0	0
7EAK_A	A	41	GLN	('41', 'GLN', 'A')	0.066	0.558	1.12	-7.19056	0.632333	0.49566	1.22617	-100	-100	-100	-100	-100	-100	-100	-100	-100	0	0	0
7EAK_A	A	42	VAL	('42', 'VAL', 'A')	0.08	0.615	0.88	-8.90478	0.635444	0.485504	1.0511	-100	-100	-100	-100	-100	-100	-100	-100	-100	0	0	0
7EAK_A	A	43	VAL	('43', 'VAL', 'A')	0.081	0.675	1.2	-8.23856	0.631444	0.534776	0.920823	-100	-100	-100	-100	-100	-100	-100	-100	-100	0	0	0
7EAK_A	A	44	PRO	('44', 'PRO', 'A')	0.087	0.689	1.42	-4.29711	0.629	0.483409	0.921973	-100	-100	-100	-100	-100	-100	-100	-100	-100	0	0	0
7EAK_A	A	45	GLY	('45', 'GLY', 'A')	0.098	0.774	1.46	-3.90578	0.625333	0.519079	0.832639	-100	-100	-100	-100	-100	-100	-100	-100	-100	0	0	0
7EAK_A	A	46	ASP	('46', 'ASP', 'A')	0.088	0.76	1.32	-5.77244	0.599333	0.599987	0.964061	-100	-100	-100	-100	-100	-100	-100	-100	-100	0	0	0
7EAK_A	A	47	THR	('47', 'THR', 'A')	0.094	0.76	1.46	-5.70811	0.595889	0.55384	1.07373	-100	-100	-100	-100	-100	-100	-100	-100	-100	0	0	0
7EAK_A	A	48	MET	('48', 'MET', 'A')	0.107	0.802	1.72	-2.15733	0.578667	0.471735	1.04875	-100	-100	-100	-100	-100	-100	-100	-100	-100	0	0	0
7EAK_A	A	49	GLN	('49', 'GLN', 'A')	0.128	0.876	1.85	-1.85989	0.543333	0.550829	1.18015	-100	-100	-100	-100	-100	-100	-100	-100	-100	0	0	0
7EAK_A	A	50	THR	('50', 'THR', 'A')	0.114	0.834	1.65	-2.81844	0.548222	0.447474	0.94213	-100	-100	-100	-100	-100	-100	-100	-100	-100	0	0	0
7EAK_A	A	51	ARG	('51', 'ARG', 'A')	0.112	0.894	1.98	-1.826	0.533444	0.533712	1.34226	-100	-100	-100	-100	-100	-100	-100	-100	-100	0	0	0
7EAK_A	A	52	HIS	('52', 'HIS', 'A')	0.103	0.919	1.86	-2.20567	0.535	0.474633	1.53506	-100	-100	-100	-100	-100	-100	-100	-100	-100	0	0	0
7EAK_A	A	53	VAL	('53', 'VAL', 'A')	0.096	0.845	1.68	-2.01733	0.534556	0.360964	1.52587	-100	-100	-100	-100	-100	-100	-100	-100	-100	0	0	0
7EAK_A	A	54	LYS	('54', 'LYS', 'A')	0.081	0.894	1.71	-3.79878	0.525222	0.549472	1.79914	-100	-100	-100	-100	-100	-100	-100	-100	-100	0	0	0
7EAK_A	A	55	ASN	('55', 'ASN', 'A')	0.072	0.746	1.26	-4.48672	0.545	0.403836	1.50007	-100	-100	-100	-100	-100	-100	-100	-100	-100	0	0	0
7EAK_A	A	56	TYR	('56', 'TYR', 'A')	0.081	0.845	1.5	-6.74071	0.531222	0.591626	1.90219	-100	-100	-100	-100	-100	-100	-100	-100	-100	0	0	0
7EAK_A	A	57	HIS	('57', 'HIS', 'A')	0.073	0.675	1.31	-7.31382	0.524	0.536087	1.64064	-100	-100	-100	-100	-100	-100	-100	-100	-100	0	0	0
7EAK_A	A	58	SER	('58', 'SER', 'A')	0.074	0.558	1.09	-8.75104	0.534889	0.477668	1.44901	-100	-100	-100	-100	-100	-100	-100	-100	-100	0	0	0
7EAK_A	A	59	ARG	('59', 'ARG', 'A')	0.079	0.371	1	-8.37649	0.523778	0.599038	1.11417	-100	-100	-100	-100	-100	-100	-100	-100	-100	0	0	0
7EAK_A	A	60	THR	('60', 'THR', 'A')	0.082	0.442	0.94	-11.3325	0.504	0.517254	1.20083	-100	-100	-100	-100	-100	-100	-100	-100	-100	0	0	0
7EAK_A	A	61	GLU	('61', 'GLU', 'A')	0.075	0.29	1.03	-6.93325	0.48	0.607336	1.08194	-100	-100	-100	-100	-100	-100	-100	-100	-100	0	0	0
7EAK_A	A	62	SER	('62', 'SER', 'A')	0.071	0.187	0.88	-8.26559	0.462111	0.405851	1.07238	-100	-100	-100	-100	-100	-100	-100	-100	-100	0	0	0
7EAK_A	A	63	SER	('63', 'SER', 'A')	0.067	0.237	0.64	-8.26659	0.431111	0.363945	0.875236	-100	-100	-100	-100	-100	-100	-100	-100	-100	0	0	0
7EAK_A	A	64	ILE	('64', 'ILE', 'A')	0.064	0.127	0.32	-10.2166	0.389778	0.271854	0.46271	-100	-100	-100	-100	-100	-100	-100	-100	-100	0	0	0
7EAK_A	A	65	GLU	('65', 'GLU', 'A')	0.06	0.251	0.46	-13.0362	0.353111	0.48087	0.735169	-100	-100	-100	-100	-100	-100	-100	-100	-100	0	0	0
7EAK_A	A	66	ASN	('66', 'ASN', 'A')	0.073	0.251	0.54	-11.0006	0.330333	0.394141	0.875546	-100	-100	-100	-100	-100	-100	-100	-100	-100	0	0	0
7EAK_A	A	67	PHE	('67', 'PHE', 'A')	0.072	0.046	0.3	-11.2942	0.313111	0.232091	0.449957	-100	-100	-100	-100	-100	-100	-100	-100	-100	0	0	0
7EAK_A	A	68	LEU	('68', 'LEU', 'A')	0.069	0.046	-0.33	-17.2691	0.285889	0.24198	0.358762	-100	-100	-100	-100	-100	-100	-100	-100	-100	0	0	0
7EAK_A	A	69	CYS	('69', 'CYS', 'A')	0.07	0.159	0	-16.3637	0.279778	0.258039	0.736873	-100	-100	-100	-100	-100	-100	-100	-100	-100	0	0	0
7EAK_A	A	70	ARG	('70', 'ARG', 'A')	0.077	0.127	-0.01	-14.9619	0.270222	0.472704	0.581665	-100	-100	-100	-100	-100	-100	-100	-100	-100	0	0	0
7EAK_A	A	71	ALA	('71', 'ALA', 'A')	0.075	0.067	-0.32	-17.9937	0.261556	0.193995	0.516028	-100	-100	-100	-100	-100	-100	-100	-100	-100	0	0	0
7EAK_A	A	72	ALA	('72', 'ALA', 'A')	0.065	0.018	-0.34	-19.0672	0.272	0.272136	0.264315	-100	-100	-100	-100	-100	-100	-100	-100	-100	0	0	0
7EAK_A	A	73	CYS	('73', 'CYS', 'A')	0.067	0.025	-0.12	-17.3321	0.289556	0.221172	0.371155	-100	-100	-100	-100	-100	-100	-100	-100	-100	0	0	0
7EAK_A	A	74	VAL	('74', 'VAL', 'A')	0.058	0.007	-0.33	-15.0759	0.305444	0.137052	0.149287	-100	-100	-100	-100	-100	-100	-100	-100	-100	0	0	0
7EAK_A	A	75	TYR	('75', 'TYR', 'A')	0.058	0.067	-0.18	-15.5661	0.324667	0.325271	0.200293	-100	-100	-100	-100	-100	-100	-100	-100	-100	0	0	0
7EAK_A	A	76	ILE	('76', 'ILE', 'A')	0.064	0.11	0.21	-15.5058	0.344778	0.277029	0.538844	-100	-100	-100	-100	-100	-100	-100	-100	-100	0	0	0
7EAK_A	A	77	ALA	('77', 'ALA', 'A')	0.048	0.159	-0.1	-13.1672	0.373778	0.318699	0.373754	-100	-100	-100	-100	-100	-100	-100	-100	-100	0	0	0
7EAK_A	A	78	THR	('78', 'THR', 'A')	0.062	0.29	0.32	-14.492	0.410778	0.535245	0.718068	-100	-100	-100	-100	-100	-100	-100	-100	-100	0	0	0
7EAK_A	A	79	TYR	('79', 'TYR', 'A')	0	0.29	-0.06	-14.0377	0.454778	0.641948	0.421879	-100	-100	-100	-100	-100	-100	-100	-100	-100	0	0	0
7EAK_A	A	80	LYS	('80', 'LYS', 'A')	0.081	0.498	0.29	-13.7367	0.486444	0.785413	0.930158	-100	-100	-100	-100	-100	-100	-100	-100	-100	0	0	0
7EAK_A	A	81	SER	('81', 'SER', 'A')	0.084	0.523	0.03	-13.814	0.512222	0.82743	0.80521	-100	-100	-100	-100	-100	-100	-100	-100	-100	0	0	0
7EAK_A	A	82	ALA	('82', 'ALA', 'A')	0.101	0.615	0.6	-11.3749	0.532667	0.93026	1.34302	-100	-100	-100	-100	-100	-100	-100	-100	-100	0	0	0
7EAK_A	A	83	GLY	('83', 'GLY', 'A')	0.102	0.689	1.1	-7.07233	0.550889	1.03378	1.84561	-100	-100	-100	-100	-100	-100	-100	-100	-100	0	0	0
7EAK_A	A	84	GLY	('84', 'GLY', 'A')	0.105	0.675	1.39	-4.01289	0.568333	1.00506	2.23666	-100	-100	-100	-100	-100	-100	-100	-100	-100	0	0	0
7EAK_A	A	85	THR	('85', 'THR', 'A')	0.083	0.615	1.33	-3.80722	0.591222	1.00998	2.31138	-100	-100	-100	-100	-100	-100	-100	-100	-100	0	0	0
7EAK_A	A	86	PRO	('86', 'PRO', 'A')	0.069	0.523	1.1	-7.493	0.591333	0.905336	1.9213	-100	-100	-100	-100	-100	-100	-100	-100	-100	0	0	0
7EAK_A	A	87	THR	('87', 'THR', 'A')	0.068	0.456	1.22	-6.84411	0.587	0.862521	1.75685	-100	-100	-100	-100	-100	-100	-100	-100	-100	0	0	0
7EAK_A	A	88	GLU	('88', 'GLU', 'A')	0.064	0.442	0.77	-10.0868	0.562889	0.789671	1.6841	-100	-100	-100	-100	-100	-100	-100	-100	-100	0	0	0
7EAK_A	A	89	ARG	('89', 'ARG', 'A')	0.071	0.477	0.35	-11.8609	0.542778	0.785708	1.28119	-100	-100	-100	-100	-100	-100	-100	-100	-100	0	0	0
7EAK_A	A	90	TYR	('90', 'TYR', 'A')	0.049	0.314	0.13	-12.7119	0.531222	0.583152	0.917186	-100	-100	-100	-100	-100	-100	-100	-100	-100	0	0	0
7EAK_A	A	91	ALA	('91', 'ALA', 'A')	0.048	0.187	0.1	-13.1701	0.498444	0.38619	0.445195	-100	-100	-100	-100	-100	-100	-100	-100	-100	0	0	0
7EAK_A	A	92	SER	('92', 'SER', 'A')	0.045	0.187	0.73	-7.37111	0.489778	0.379608	0.875243	-100	-100	-100	-100	-100	-100	-100	-100	-100	0	0	0
7EAK_A	A	93	TRP	('93', 'TRP', 'A')	0.046	0.067	0.46	-7.87844	0.468667	0.3168	0.422409	-100	-100	-100	-100	-100	-100	-100	-100	-100	0	0	0
7EAK_A	A	94	ARG	('94', 'ARG', 'A')	0.05	0.159	1.12	-4.305	0.463222	0.423036	0.694808	-100	-100	-100	-100	-100	-100	-100	-100	-100	0	0	0
7EAK_A	A	95	ILE	('95', 'ILE', 'A')	0.045	0.085	0.47	-7.17189	0.472	0.26021	0.333534	-100	-100	-100	-100	-100	-100	-100	-100	-100	0	0	0
7EAK_A	A	96	ASN	('96', 'ASN', 'A')	0.051	0.067	0.41	-8.68422	0.468333	0.371916	0.369829	-100	-100	-100	-100	-100	-100	-100	-100	-100	0	0	0
7EAK_A	A	97	THR	('97', 'THR', 'A')	0.053	0.014	-0.04	-10.6676	0.473222	0.284573	0.168726	-100	-100	-100	-100	-100	-100	-100	-100	-100	0	0	0
7EAK_A	A	98	ARG	('98', 'ARG', 'A')	0.054	0.06	0.5	-9.92644	0.490889	0.479695	0.265024	-100	-100	-100	-100	-100	-100	-100	-100	-100	0	0	0
7EAK_A	A	99	GLN	('99', 'GLN', 'A')	0.057	0.085	0.58	-11.2814	0.473111	0.327318	0.384738	-100	-100	-100	-100	-100	-100	-100	-100	-100	0	0	0
7EAK_A	A	100	MET	('100', 'MET', 'A')	0.055	0.025	0.31	-12.0094	0.492222	0.129195	0.225806	-100	-100	-100	-100	-100	-100	-100	-100	-100	0	0	0
7EAK_A	A	101	VAL	('101', 'VAL', 'A')	0.082	0.046	0.85	-10.6644	0.503333	0.149486	0.278887	-100	-100	-100	-100	-100	-100	-100	-100	-100	0	0	0
7EAK_A	A	102	GLN	('102', 'GLN', 'A')	0.073	0.025	0.55	-9.43278	0.508778	0.202135	0.251527	-100	-100	-100	-100	-100	-100	-100	-100	-100	0	0	0
7EAK_A	A	103	LEU	('103', 'LEU', 'A')	0.066	0	-0.16	-15.504	0.474333	0.16972	0.0842208	-100	-100	-100	-100	-100	-100	-100	-100	-100	0	0	0
7EAK_A	A	104	ARG	('104', 'ARG', 'A')	0.075	0.046	0.24	-10.2771	0.455	0.239666	0.125933	-100	-100	-100	-100	-100	-100	-100	-100	-100	0	0	0
7EAK_A	A	105	ARG	('105', 'ARG', 'A')	0.075	0.025	0.7	-7.14889	0.431444	0.178098	0.288653	-100	-100	-100	-100	-100	-100	-100	-100	-100	0	0	0
7EAK_A	A	106	LYS	('106', 'LYS', 'A')	0.069	0.004	0.28	-7.97767	0.411444	0.27556	0.158817	-100	-100	-100	-100	-100	-100	-100	-100	-100	0	0	0
7EAK_A	A	107	PHE	('107', 'PHE', 'A')	0.056	0.007	-0.13	-11.4039	0.388222	0.132726	0.136054	-100	-100	-100	-100	-100	-100	-100	-100	-100	0	0	0
7EAK_A	A	108	GLU	('108', 'GLU', 'A')	0.071	0.06	0.53	-9.98933	0.392556	0.28998	0.175624	-100	-100	-100	-100	-100	-100	-100	-100	-100	0	0	0
7EAK_A	A	109	LEU	('109', 'LEU', 'A')	0.064	0.025	0.84	-9.10933	0.378444	0.118144	0.313354	-100	-100	-100	-100	-100	-100	-100	-100	-100	0	0	0
7EAK_A	A	110	PHE	('110', 'PHE', 'A')	0.056	0.067	0.59	-11.0769	0.374	0.0589409	0.167227	-100	-100	-100	-100	-100	-100	-100	-100	-100	0	0	0
7EAK_A	A	111	THR	('111', 'THR', 'A')	0.059	0.208	0.88	-10.7183	0.369222	0.159503	0.3799	-100	-100	-100	-100	-100	-100	-100	-100	-100	0	0	0
7EAK_A	A	112	TYR	('112', 'TYR', 'A')	0.062	0.29	0.67	-11.5302	0.389556	0.121088	0.60654	-100	-100	-100	-100	-100	-100	-100	-100	-100	0	0	0
7EAK_A	A	113	LEU	('113', 'LEU', 'A')	0.06	0.11	0.01	-11.3468	0.380444	0.0601036	0.180405	-100	-100	-100	-100	-100	-100	-100	-100	-100	0	0	0
7EAK_A	A	114	ARG	('114', 'ARG', 'A')	0.063	0.371	0.45	-13.1674	0.396222	0.144489	0.657386	-100	-100	-100	-100	-100	-100	-100	-100	-100	0	0	0
7EAK_A	A	115	PHE	('115', 'PHE', 'A')	0.06	0.127	-0.06	-12.2677	0.399	0.00198093	0.205728	-100	-100	-100	-100	-100	-100	-100	-100	-100	0	0	0
7EAK_A	A	116	ASP	('116', 'ASP', 'A')	0.056	0.29	0.41	-9.17767	0.383667	0.0921588	0.704355	-100	-100	-100	-100	-100	-100	-100	-100	-100	0	0	0
7EAK_A	A	117	MET	('117', 'MET', 'A')	0.053	0.099	-0.3	-15.8377	0.381111	-0.116234	0.319839	-100	-100	-100	-100	-100	-100	-100	-100	-100	0	0	0
7EAK_A	A	118	GLU	('118', 'GLU', 'A')	0.048	0.208	-0.09	-15.1154	0.364111	0.0336967	0.686382	-100	-100	-100	-100	-100	-100	-100	-100	-100	0	0	0
7EAK_A	A	119	ILE	('119', 'ILE', 'A')	0.042	0.11	-0.49	-15.5863	0.332556	-0.154755	0.235886	-100	-100	-100	-100	-100	-100	-100	-100	-100	0	0	0
7EAK_A	A	120	THR	('120', 'THR', 'A')	0.048	0.145	-0.43	-19.0072	0.319889	0.0251933	0.635016	-100	-100	-100	-100	-100	-100	-100	-100	-100	0	0	0
7EAK_A	A	121	PHE	('121', 'PHE', 'A')	0.04	0.145	-0.82	-16.6647	0.294556	-0.0423855	0.27052	-100	-100	-100	-100	-100	-100	-100	-100	-100	0	0	0
7EAK_A	A	122	VAL	('122', 'VAL', 'A')	0.045	0.237	-0.45	-16.4874	0.313	0.154872	0.725635	-100	-100	-100	-100	-100	-100	-100	-100	-100	0	0	0
7EAK_A	A	123	ILE	('123', 'ILE', 'A')	0.049	0.272	-0.74	-17.648	0.328222	0.160041	0.398562	-100	-100	-100	-100	-100	-100	-100	-100	-100	0	0	0
7EAK_A	A	124	THR	('124', 'THR', 'A')	0.061	0.371	0.14	-12.7174	0.361333	0.335062	0.8534	-100	-100	-100	-100	-100	-100	-100	-100	-100	0	0	0
7EAK_A	A	125	SER	('125', 'SER', 'A')	0.068	0.498	-0.16	-12.4508	0.411111	0.47457	0.798163	-100	-100	-100	-100	-100	-100	-100	-100	-100	0	0	0
7EAK_A	A	126	THR	('126', 'THR', 'A')	0.085	0.59	0.7	-8.31267	0.453556	0.51572	1.23254	-100	-100	-100	-100	-100	-100	-100	-100	-100	0	0	0
7EAK_A	A	127	GLN	('127', 'GLN', 'A')	0.13	0.774	0.67	-8.58622	0.514889	0.73314	1.46589	-100	-100	-100	-100	-100	-100	-100	-100	-100	0	0	0
7EAK_A	A	128	ASP	('128', 'ASP', 'A')	0.156	0.724	0.8	-9.33356	0.574444	0.68573	1.68784	-100	-100	-100	-100	-100	-100	-100	-100	-100	0	0	0
7EAK_A	A	129	PRO	('129', 'PRO', 'A')	0.243	0.827	1.42	-5.484	0.618333	0.687498	2.10778	-100	-100	-100	-100	-100	-100	-100	-100	-100	0	0	0
7EAK_A	A	130	GLY	('130', 'GLY', 'A')	0.247	0.894	1.3	-3.86956	0.646556	0.677847	2.18721	-100	-100	-100	-100	-100	-100	-100	-100	-100	0	0	0
7EAK_A	A	131	THR	('131', 'THR', 'A')	0.267	0.929	1.59	-3.945	0.673333	0.710419	2.47498	-100	-100	-100	-100	-100	-100	-100	-100	-100	0	0	0
7EAK_A	A	132	GLN	('132', 'GLN', 'A')	0.215	0.894	1.36	-5.01289	0.674889	0.720279	2.25635	-100	-100	-100	-100	-100	-100	-100	-100	-100	0	0	0
7EAK_A	A	133	LEU	('133', 'LEU', 'A')	0.22	0.876	1.17	-8.28978	0.648778	0.704757	2.08779	-100	-100	-100	-100	-100	-100	-100	-100	-100	0	0	0
7EAK_A	A	134	ALA	('134', 'ALA', 'A')	0.158	0.855	0.92	-9.46633	0.627667	0.658612	1.84863	-100	-100	-100	-100	-100	-100	-100	-100	-100	0	0	0
7EAK_A	A	135	GLN	('135', 'GLN', 'A')	0.143	0.943	1.4	-4.78744	0.603778	0.689913	1.84428	-100	-100	-100	-100	-100	-100	-100	-100	-100	0	0	0
7EAK_A	A	136	ASP	('136', 'ASP', 'A')	0.147	0.876	1.4	-4.54933	0.565444	0.545065	1.81332	-100	-100	-100	-100	-100	-100	-100	-100	-100	0	0	0
7EAK_A	A	137	MET	('137', 'MET', 'A')	0.128	0.774	0.7	-6.41389	0.520889	0.37186	1.51073	-100	-100	-100	-100	-100	-100	-100	-100	-100	0	0	0
7EAK_A	A	138	PRO	('138', 'PRO', 'A')	0.096	0.802	1	-6.20589	0.473222	0.295507	1.45039	-100	-100	-100	-100	-100	-100	-100	-100	-100	0	0	0
7EAK_A	A	139	VAL	('139', 'VAL', 'A')	0.072	0.724	0.66	-7.65411	0.450556	0.238659	1.19145	-100	-100	-100	-100	-100	-100	-100	-100	-100	0	0	0
7EAK_A	A	140	LEU	('140', 'LEU', 'A')	0.072	0.59	0.05	-11.744	0.403333	0.175001	0.656237	-100	-100	-100	-100	-100	-100	-100	-100	-100	0	0	0
7EAK_A	A	141	THR	('141', 'THR', 'A')	0.058	0.498	0.3	-9.707	0.362667	0.183816	0.941158	-100	-100	-100	-100	-100	-100	-100	-100	-100	0	0	0
7EAK_A	A	142	HIS	('142', 'HIS', 'A')	0	0.35	-0.4	-11.9368	0.353556	0.183334	0.240049	-100	-100	-100	-100	-100	-100	-100	-100	-100	0	0	0
7EAK_A	A	143	GLN	('143', 'GLN', 'A')	0	0.35	0.05	-9.08811	0.332889	0.101429	0.594528	-100	-100	-100	-100	-100	-100	-100	-100	-100	0	0	0
7EAK_A	A	144	ILE	('144', 'ILE', 'A')	0.037	0.208	-0.1	-11.0997	0.324222	0.0256124	0.240684	-100	-100	-100	-100	-100	-100	-100	-100	-100	0	0	0
7EAK_A	A	145	MET	('145', 'MET', 'A')	0	0.29	0.47	-8.88589	0.339778	0.0749637	0.470183	-100	-100	-100	-100	-100	-100	-100	-100	-100	0	0	0
7EAK_A	A	146	TYR	('146', 'TYR', 'A')	0.038	0.251	0.8	-7.202	0.363	0.164401	0.412619	-100	-100	-100	-100	-100	-100	-100	-100	-100	0	0	0
7EAK_A	A	147	ILE	('147', 'ILE', 'A')	0.05	0.314	1.12	-6.57756	0.378	0.147542	0.715748	-100	-100	-100	-100	-100	-100	-100	-100	-100	0	0	0
7EAK_A	A	148	PRO	('148', 'PRO', 'A')	0.056	0.42	1.48	-3.72167	0.404222	0.127801	0.949023	-100	-100	-100	-100	-100	-100	-100	-100	-100	0	0	0
7EAK_A	A	149	PRO	('149', 'PRO', 'A')	0.06	0.456	1.57	-2.87656	0.433111	0.280558	1.23427	-100	-100	-100	-100	-100	-100	-100	-100	-100	0	0	0
7EAK_A	A	150	GLY	('150', 'GLY', 'A')	0.069	0.59	1.77	-2.03311	0.470556	0.34338	1.28705	-100	-100	-100	-100	-100	-100	-100	-100	-100	0	0	0
7EAK_A	A	151	GLY	('151', 'GLY', 'A')	0.057	0.523	1.28	-3.86044	0.505889	0.285007	1.1955	-100	-100	-100	-100	-100	-100	-100	-100	-100	0	0	0
7EAK_A	A	152	PRO	('152', 'PRO', 'A')	0.071	0.558	1.44	-4.81689	0.539889	0.36587	1.55379	-100	-100	-100	-100	-100	-100	-100	-100	-100	0	0	0
7EAK_A	A	153	VAL	('153', 'VAL', 'A')	0.061	0.456	1.28	-6.69233	0.560222	0.417661	1.46374	-100	-100	-100	-100	-100	-100	-100	-100	-100	0	0	0
7EAK_A	A	154	PRO	('154', 'PRO', 'A')	0	0.42	0.83	-7.15678	0.576667	0.463074	1.06124	-100	-100	-100	-100	-100	-100	-100	-100	-100	0	0	0
7EAK_A	A	155	ASN	('155', 'ASN', 'A')	0.056	0.523	1.39	-7.62544	0.579444	0.552689	1.55033	-100	-100	-100	-100	-100	-100	-100	-100	-100	0	0	0
7EAK_A	A	156	SER	('156', 'SER', 'A')	0.054	0.477	1.04	-9.29811	0.602778	0.56178	1.5586	-100	-100	-100	-100	-100	-100	-100	-100	-100	0	0	0
7EAK_A	A	157	ALA	('157', 'ALA', 'A')	0.054	0.477	0.55	-10.6867	0.610889	0.422111	1.1326	-100	-100	-100	-100	-100	-100	-100	-100	-100	0	0	0
7EAK_A	A	158	THR	('158', 'THR', 'A')	0.056	0.558	1.07	-9.03422	0.606111	0.523848	1.56425	-100	-100	-100	-100	-100	-100	-100	-100	-100	0	0	0
7EAK_A	A	159	ASP	('159', 'ASP', 'A')	0.06	0.558	0.98	-6.68956	0.612222	0.542573	1.48713	-100	-100	-100	-100	-100	-100	-100	-100	-100	0	0	0
7EAK_A	A	160	PHE	('160', 'PHE', 'A')	0.064	0.643	1.44	-7.14633	0.595889	0.418329	1.6871	-100	-100	-100	-100	-100	-100	-100	-100	-100	0	0	0
7EAK_A	A	161	ALA	('161', 'ALA', 'A')	0.062	0.498	1.09	-8.098	0.591111	0.402016	1.59694	-100	-100	-100	-100	-100	-100	-100	-100	-100	0	0	0
7EAK_A	A	162	TRP	('162', 'TRP', 'A')	0.055	0.42	0.89	-11.3309	0.581111	0.357659	1.11132	-100	-100	-100	-100	-100	-100	-100	-100	-100	0	0	0
7EAK_A	A	163	GLN	('163', 'GLN', 'A')	0.064	0.643	1.3	-6.41933	0.557	0.406829	1.24972	-100	-100	-100	-100	-100	-100	-100	-100	-100	0	0	0
7EAK_A	A	164	SER	('164', 'SER', 'A')	0.07	0.523	1.12	-5.87889	0.532556	0.435249	0.918757	-100	-100	-100	-100	-100	-100	-100	-100	-100	0	0	0
7EAK_A	A	165	SER	('165', 'SER', 'A')	0.074	0.71	1.58	-4.60589	0.508	0.432805	1.26833	-100	-100	-100	-100	-100	-100	-100	-100	-100	0	0	0
7EAK_A	A	166	THR	('166', 'THR', 'A')	0.061	0.643	1.59	-3.43378	0.470889	0.474385	1.2585	-100	-100	-100	-100	-100	-100	-100	-100	-100	0	0	0
7EAK_A	A	167	ASN	('167', 'ASN', 'A')	0.056	0.456	1.06	-5.77878	0.444444	0.338552	0.857098	-100	-100	-100	-100	-100	-100	-100	-100	-100	0	0	0
7EAK_A	A	168	PRO	('168', 'PRO', 'A')	0.05	0.371	1.11	-4.16489	0.413333	0.244662	0.69358	-100	-100	-100	-100	-100	-100	-100	-100	-100	0	0	0
7EAK_A	A	169	SER	('169', 'SER', 'A')	0.04	0.42	0.64	-8.37233	0.411111	0.269519	0.849786	-100	-100	-100	-100	-100	-100	-100	-100	-100	0	0	0
7EAK_A	A	170	ILE	('170', 'ILE', 'A')	0.037	0.35	0.5	-8.56811	0.415444	0.291515	0.65445	-100	-100	-100	-100	-100	-100	-100	-100	-100	0	0	0
7EAK_A	A	171	PHE	('171', 'PHE', 'A')	0.045	0.477	0.59	-9.38911	0.425667	0.270924	1.09234	-100	-100	-100	-100	-100	-100	-100	-100	-100	0	0	0
7EAK_A	A	172	TRP	('172', 'TRP', 'A')	0.052	0.442	-0.06	-14.5352	0.441111	0.325443	0.626447	-100	-100	-100	-100	-100	-100	-100	-100	-100	0	0	0
7EAK_A	A	173	THR	('173', 'THR', 'A')	0.062	0.615	0.61	-11.7591	0.456222	0.340816	1.17682	-100	-100	-100	-100	-100	-100	-100	-100	-100	0	0	0
7EAK_A	A	174	GLU	('174', 'GLU', 'A')	0.062	0.558	0.19	-12.4816	0.473222	0.449821	0.831639	-100	-100	-100	-100	-100	-100	-100	-100	-100	0	0	0
7EAK_A	A	175	GLY	('175', 'GLY', 'A')	0.057	0.71	0.73	-9.36556	0.485556	0.329804	1.07016	-100	-100	-100	-100	-100	-100	-100	-100	-100	0	0	0
7EAK_A	A	176	CYS	('176', 'CYS', 'A')	0.056	0.643	0.6	-8.366	0.502667	0.393206	1.33565	-100	-100	-100	-100	-100	-100	-100	-100	-100	0	0	0
7EAK_A	A	177	ALA	('177', 'ALA', 'A')	0.046	0.523	0.8	-11.3088	0.492667	0.247368	1.13127	-100	-100	-100	-100	-100	-100	-100	-100	-100	0	0	0
7EAK_A	A	178	PRO	('178', 'PRO', 'A')	0.041	0.371	-0.01	-13.0879	0.465444	0.175886	0.968929	-100	-100	-100	-100	-100	-100	-100	-100	-100	0	0	0
7EAK_A	A	179	ALA	('179', 'ALA', 'A')	0.043	0.29	-0.12	-14.4941	0.423111	0.235812	0.594368	-100	-100	-100	-100	-100	-100	-100	-100	-100	0	0	0
7EAK_A	A	180	ARG	('180', 'ARG', 'A')	0.048	0.314	0.07	-11.3896	0.388	0.39661	1.03814	-100	-100	-100	-100	-100	-100	-100	-100	-100	0	0	0
7EAK_A	A	181	MET	('181', 'MET', 'A')	0.044	0.272	0.42	-9.00078	0.355556	0.0594299	0.741763	-100	-100	-100	-100	-100	-100	-100	-100	-100	0	0	0
7EAK_A	A	182	SER	('182', 'SER', 'A')	0.044	0.35	0.6	-9.13911	0.336889	0.22301	1.15601	-100	-100	-100	-100	-100	-100	-100	-100	-100	0	0	0
7EAK_A	A	183	VAL	('183', 'VAL', 'A')	0.045	0.251	0.43	-8.44967	0.318556	0.00907998	0.721772	-100	-100	-100	-100	-100	-100	-100	-100	-100	0	0	0
7EAK_A	A	184	PRO	('184', 'PRO', 'A')	0.052	0.371	1.04	-8.97278	0.318556	0.0868024	0.917673	-100	-100	-100	-100	-100	-100	-100	-100	-100	0	0	0
7EAK_A	A	185	PHE	('185', 'PHE', 'A')	0.065	0.371	0.7	-10.0717	0.311	0.0997551	0.818105	-100	-100	-100	-100	-100	-100	-100	-100	-100	0	0	0
7EAK_A	A	186	ILE	('186', 'ILE', 'A')	0.066	0.314	0.85	-10.225	0.328667	0.086067	0.812914	-100	-100	-100	-100	-100	-100	-100	-100	-100	0	0	0
7EAK_A	A	187	SER	('187', 'SER', 'A')	0.069	0.442	0.72	-9.26578	0.345222	0.0976681	0.828404	-100	-100	-100	-100	-100	-100	-100	-100	-100	0	0	0
7EAK_A	A	188	ILE	('188', 'ILE', 'A')	0.073	0.59	1.15	-6.52089	0.369	0.0933281	1.20626	-100	-100	-100	-100	-100	-100	-100	-100	-100	0	0	0
7EAK_A	A	189	GLY	('189', 'GLY', 'A')	0.081	0.558	1	-6.298	0.382333	0.155809	1.35849	-100	-100	-100	-100	-100	-100	-100	-100	-100	0	0	0
7EAK_A	A	190	ASN	('190', 'ASN', 'A')	0.078	0.59	1.16	-8.62433	0.4	0.327268	1.45146	-100	-100	-100	-100	-100	-100	-100	-100	-100	0	0	0
7EAK_A	A	191	ALA	('191', 'ALA', 'A')	0.071	0.314	0.64	-11.9471	0.412222	0.226221	1.1864	-100	-100	-100	-100	-100	-100	-100	-100	-100	0	0	0
7EAK_A	A	192	TYR	('192', 'TYR', 'A')	0.059	0.159	0.36	-12.4192	0.419444	0.391033	0.50989	-100	-100	-100	-100	-100	-100	-100	-100	-100	0	0	0
7EAK_A	A	193	SER	('193', 'SER', 'A')	0.056	0.251	0.58	-11.2284	0.427556	0.379992	0.941307	-100	-100	-100	-100	-100	-100	-100	-100	-100	0	0	0
7EAK_A	A	194	ASN	('194', 'ASN', 'A')	0.056	0.099	0.4	-12.5044	0.432556	0.391576	0.472023	-100	-100	-100	-100	-100	-100	-100	-100	-100	0	0	0
7EAK_A	A	195	PHE	('195', 'PHE', 'A')	0.065	0.208	0.79	-9.74189	0.448667	0.359981	0.838732	-100	-100	-100	-100	-100	-100	-100	-100	-100	0	0	0
7EAK_A	A	196	TYR	('196', 'TYR', 'A')	0.089	0.523	0.74	-7.571	0.470667	0.451446	1.20126	-100	-100	-100	-100	-100	-100	-100	-100	-100	0	0	0
7EAK_A	A	197	ASP	('197', 'ASP', 'A')	0.093	0.643	1.34	-4.25011	0.486444	0.430471	1.52712	-100	-100	-100	-100	-100	-100	-100	-100	-100	0	0	0
7EAK_A	A	198	GLY	('198', 'GLY', 'A')	0.138	0.689	1.24	-7.10867	0.503333	0.288834	1.51167	-100	-100	-100	-100	-100	-100	-100	-100	-100	0	0	0
7EAK_A	A	199	TRP	('199', 'TRP', 'A')	0.156	0.802	1.32	-8.38356	0.524778	0.367343	1.79589	-100	-100	-100	-100	-100	-100	-100	-100	-100	0	0	0
7EAK_A	A	200	SER	('200', 'SER', 'A')	0.167	0.774	1.22	-8.01478	0.543556	0.282881	1.92682	-100	-100	-100	-100	-100	-100	-100	-100	-100	0	0	0
7EAK_A	A	201	HIS	('201', 'HIS', 'A')	0.202	0.869	1.47	-5.22211	0.564667	0.402696	2.28932	-100	-100	-100	-100	-100	-100	-100	-100	-100	0	0	0
7EAK_A	A	202	PHE	('202', 'PHE', 'A')	0.237	0.929	1.65	-4.28167	0.576222	0.351159	2.42503	-100	-100	-100	-100	-100	-100	-100	-100	-100	0	0	0
7EAK_A	A	203	THR	('203', 'THR', 'A')	0.206	0.965	1.65	-3.86467	0.589889	0.393464	2.56316	-100	-100	-100	-100	-100	-100	-100	-100	-100	0	0	0
7EAK_A	A	204	GLN	('204', 'GLN', 'A')	0.215	0.929	1.59	-5.22211	0.592111	0.451551	2.19418	-100	-100	-100	-100	-100	-100	-100	-100	-100	0	0	0
7EAK_A	A	205	GLU	('205', 'GLU', 'A')	0.212	0.929	1.56	-5.22211	0.582111	0.50758	2.17088	-100	-100	-100	-100	-100	-100	-100	-100	-100	0	0	0
7EAK_A	A	206	GLY	('206', 'GLY', 'A')	0.188	0.802	1.26	-5.97356	0.565	0.246655	1.98033	-100	-100	-100	-100	-100	-100	-100	-100	-100	0	0	0
7EAK_A	A	207	VAL	('207', 'VAL', 'A')	0.135	0.643	1.23	-7.80144	0.556556	0.365148	1.79441	-100	-100	-100	-100	-100	-100	-100	-100	-100	0	0	0
7EAK_A	A	208	TYR	('208', 'TYR', 'A')	0.113	0.643	1.3	-8.53144	0.535556	0.351719	1.65906	-100	-100	-100	-100	-100	-100	-100	-100	-100	0	0	0
7EAK_A	A	209	GLY	('209', 'GLY', 'A')	0.106	0.456	1.09	-9.01067	0.521	0.237992	0.939543	-100	-100	-100	-100	-100	-100	-100	-100	-100	0	0	0
7EAK_A	A	210	PHE	('210', 'PHE', 'A')	0.076	0.237	0.63	-8.70233	0.507111	0.323849	0.536575	-100	-100	-100	-100	-100	-100	-100	-100	-100	0	0	0
7EAK_A	A	211	ASN	('211', 'ASN', 'A')	0.103	0.35	1.08	-7.99622	0.495333	0.392428	0.838983	-100	-100	-100	-100	-100	-100	-100	-100	-100	0	0	0
7EAK_A	A	212	SER	('212', 'SER', 'A')	0.108	0.498	1.09	-7.283	0.476222	0.222774	0.849418	-100	-100	-100	-100	-100	-100	-100	-100	-100	0	0	0
7EAK_A	A	213	LEU	('213', 'LEU', 'A')	0.079	0.371	0.83	-8.75	0.449111	0.328765	0.565881	-100	-100	-100	-100	-100	-100	-100	-100	-100	0	0	0
7EAK_A	A	214	ASN	('214', 'ASN', 'A')	0.065	0.208	0.87	-7.96044	0.431111	0.378148	0.375652	-100	-100	-100	-100	-100	-100	-100	-100	-100	0	0	0
7EAK_A	A	215	ASN	('215', 'ASN', 'A')	0.057	0.371	1.24	-5.71444	0.415222	0.315721	0.735997	-100	-100	-100	-100	-100	-100	-100	-100	-100	0	0	0
7EAK_A	A	216	MET	('216', 'MET', 'A')	0.049	0.187	0.93	-5.75778	0.407	0.219119	0.332018	-100	-100	-100	-100	-100	-100	-100	-100	-100	0	0	0
7EAK_A	A	217	GLY	('217', 'GLY', 'A')	0.045	0.208	1.17	-3.79689	0.381	0.0999109	0.234162	-100	-100	-100	-100	-100	-100	-100	-100	-100	0	0	0
7EAK_A	A	218	HIS	('218', 'HIS', 'A')	0.039	0.208	1.06	-4.774	0.37	0.29085	0.568141	-100	-100	-100	-100	-100	-100	-100	-100	-100	0	0	0
7EAK_A	A	219	ILE	('219', 'ILE', 'A')	0.033	0.11	0.37	-5.85544	0.345222	0.072117	0.194727	-100	-100	-100	-100	-100	-100	-100	-100	-100	0	0	0
7EAK_A	A	220	TYR	('220', 'TYR', 'A')	0.036	0.237	0.29	-7.08256	0.331667	0.204524	0.511238	-100	-100	-100	-100	-100	-100	-100	-100	-100	0	0	0
7EAK_A	A	221	VAL	('221', 'VAL', 'A')	0	0.208	-0.18	-12.9472	0.347111	0.12963	0.187889	-100	-100	-100	-100	-100	-100	-100	-100	-100	0	0	0
7EAK_A	A	222	ARG	('222', 'ARG', 'A')	0.044	0.371	-0.13	-12.8303	0.378	0.394516	0.467488	-100	-100	-100	-100	-100	-100	-100	-100	-100	0	0	0
7EAK_A	A	223	HIS	('223', 'HIS', 'A')	0.067	0.42	-0.16	-13.7461	0.414333	0.383328	0.589786	-100	-100	-100	-100	-100	-100	-100	-100	-100	0	0	0
7EAK_A	A	224	VAL	('224', 'VAL', 'A')	0.055	0.523	0.44	-9.77189	0.464444	0.341648	1.16415	-100	-100	-100	-100	-100	-100	-100	-100	-100	0	0	0
7EAK_A	A	225	ASN	('225', 'ASN', 'A')	0.076	0.615	0.41	-7.87522	0.496111	0.540927	1.41182	-100	-100	-100	-100	-100	-100	-100	-100	-100	0	0	0
7EAK_A	A	226	GLU	('226', 'GLU', 'A')	0.078	0.689	0.94	-8.60556	0.535889	0.556866	1.46904	-100	-100	-100	-100	-100	-100	-100	-100	-100	0	0	0
7EAK_A	A	227	GLN	('227', 'GLN', 'A')	0.093	0.724	0.46	-9.71767	0.560667	0.615545	1.38734	-100	-100	-100	-100	-100	-100	-100	-100	-100	0	0	0
7EAK_A	A	228	SER	('228', 'SER', 'A')	0.094	0.774	1.26	-6.37022	0.587111	0.598186	1.76941	-100	-100	-100	-100	-100	-100	-100	-100	-100	0	0	0
7EAK_A	A	229	LEU	('229', 'LEU', 'A')	0.138	0.834	1.07	-7.71744	0.602778	0.660697	1.76367	-100	-100	-100	-100	-100	-100	-100	-100	-100	0	0	0
7EAK_A	A	230	GLY	('230', 'GLY', 'A')	0.116	0.746	0.79	-10.7998	0.581222	0.516201	1.19843	-100	-100	-100	-100	-100	-100	-100	-100	-100	0	0	0
7EAK_A	A	231	VAL	('231', 'VAL', 'A')	0.1	0.689	0.62	-11.5589	0.552	0.50061	1.38304	-100	-100	-100	-100	-100	-100	-100	-100	-100	0	0	0
7EAK_A	A	232	SER	('232', 'SER', 'A')	0.089	0.59	0.25	-11.561	0.498556	0.455628	0.858561	-100	-100	-100	-100	-100	-100	-100	-100	-100	0	0	0
7EAK_A	A	233	THR	('233', 'THR', 'A')	0.076	0.477	0.26	-12.1842	0.454333	0.387563	1.10761	-100	-100	-100	-100	-100	-100	-100	-100	-100	0	0	0
7EAK_A	A	234	SER	('234', 'SER', 'A')	0.066	0.35	-0.33	-15.6463	0.413	0.177233	0.304284	-100	-100	-100	-100	-100	-100	-100	-100	-100	0	0	0
7EAK_A	A	235	THR	('235', 'THR', 'A')	0.059	0.251	-0.05	-16.4289	0.389333	0.205059	0.918196	-100	-100	-100	-100	-100	-100	-100	-100	-100	0	0	0
7EAK_A	A	236	LEU	('236', 'LEU', 'A')	0.05	0.11	-0.78	-16.5427	0.367667	0.0197109	0.175007	-100	-100	-100	-100	-100	-100	-100	-100	-100	0	0	0
7EAK_A	A	237	ARG	('237', 'ARG', 'A')	0.048	0.145	-0.46	-18.003	0.360556	0.176965	0.67976	-100	-100	-100	-100	-100	-100	-100	-100	-100	0	0	0
7EAK_A	A	238	VAL	('238', 'VAL', 'A')	0.055	0.025	-0.83	-22.5966	0.365	-0.0164692	0.0920281	-100	-100	-100	-100	-100	-100	-100	-100	-100	0	0	0
7EAK_A	A	239	TYR	('239', 'TYR', 'A')	0.061	0.085	-0.56	-20.087	0.388	0.16526	0.68153	-100	-100	-100	-100	-100	-100	-100	-100	-100	0	0	0
7EAK_A	A	240	PHE	('240', 'PHE', 'A')	0.063	0.021	-0.8	-21.7859	0.400333	0.107412	0.149349	-100	-100	-100	-100	-100	-100	-100	-100	-100	0	0	0
7EAK_A	A	241	LYS	('241', 'LYS', 'A')	0.059	0.127	-0.42	-17.7484	0.416778	0.237374	0.718594	-100	-100	-100	-100	-100	-100	-100	-100	-100	0	0	0
7EAK_A	A	242	PRO	('242', 'PRO', 'A')	0	0.085	-0.61	-21.1062	0.428333	0.165047	0.360605	-100	-100	-100	-100	-100	-100	-100	-100	-100	0	0	0
7EAK_A	A	243	LYS	('243', 'LYS', 'A')	0.057	0.272	0.16	-14.9809	0.421111	0.301573	0.986405	-100	-100	-100	-100	-100	-100	-100	-100	-100	0	0	0
7EAK_A	A	244	HIS	('244', 'HIS', 'A')	0.058	0.42	0.57	-10.853	0.421333	0.273634	1.04551	-100	-100	-100	-100	-100	-100	-100	-100	-100	0	0	0
7EAK_A	A	245	VAL	('245', 'VAL', 'A')	0.057	0.187	-0.13	-13.6788	0.408333	0.184326	0.467934	-100	-100	-100	-100	-100	-100	-100	-100	-100	0	0	0
7EAK_A	A	246	ARG	('246', 'ARG', 'A')	0.056	0.371	0.61	-9.70544	0.411	0.497126	0.93909	-100	-100	-100	-100	-100	-100	-100	-100	-100	0	0	0
7EAK_A	A	247	ALA	('247', 'ALA', 'A')	0.058	0.187	0.35	-11.8728	0.418889	0.212669	0.674965	-100	-100	-100	-100	-100	-100	-100	-100	-100	0	0	0
7EAK_A	A	248	TRP	('248', 'TRP', 'A')	0.062	0.314	0.89	-8.01811	0.414556	0.413909	1.15568	-100	-100	-100	-100	-100	-100	-100	-100	-100	0	0	0
7EAK_A	A	249	VAL	('249', 'VAL', 'A')	0.057	0.272	1.17	-6.33989	0.424667	0.343817	1.33166	-100	-100	-100	-100	-100	-100	-100	-100	-100	0	0	0
7EAK_A	A	250	PRO	('250', 'PRO', 'A')	0.061	0.159	1.24	-6.29233	0.450333	0.321585	0.827528	-100	-100	-100	-100	-100	-100	-100	-100	-100	0	0	0
7EAK_A	A	251	ARG	('251', 'ARG', 'A')	0.056	0.159	1.02	-5.68833	0.455667	0.495318	0.890153	-100	-100	-100	-100	-100	-100	-100	-100	-100	0	0	0
7EAK_A	A	252	PRO	('252', 'PRO', 'A')	0.061	0.145	1.48	-3.299	0.488778	0.361268	0.857559	-100	-100	-100	-100	-100	-100	-100	-100	-100	0	0	0
7EAK_A	A	253	PRO	('253', 'PRO', 'A')	0.071	0.099	1.34	-5.564	0.504	0.365359	0.570972	-100	-100	-100	-100	-100	-100	-100	-100	-100	0	0	0
7EAK_A	A	254	ARG	('254', 'ARG', 'A')	0.096	0.159	1.02	-5.344	0.539667	0.553967	0.457321	-100	-100	-100	-100	-100	-100	-100	-100	-100	0	0	0
7EAK_A	A	255	LEU	('255', 'LEU', 'A')	0.085	0.272	1.37	-6.53767	0.563333	0.329853	0.57163	-100	-100	-100	-100	-100	-100	-100	-100	-100	0	0	0
7EAK_A	A	256	SER	('256', 'SER', 'A')	0.123	0.314	1.35	-6.162	0.568444	0.272818	0.544073	-100	-100	-100	-100	-100	-100	-100	-100	-100	0	0	0
7EAK_A	A	257	PRO	('257', 'PRO', 'A')	0.113	0.314	1.51	-6.18889	0.581222	0.373114	0.638346	-100	-100	-100	-100	-100	-100	-100	-100	-100	0	0	0
7EAK_A	A	258	TYR	('258', 'TYR', 'A')	0.084	0.127	1.14	-6.71711	0.582889	0.443468	0.613087	-100	-100	-100	-100	-100	-100	-100	-100	-100	0	0	0
7EAK_A	A	259	VAL	('259', 'VAL', 'A')	0.117	0.371	1.48	-5.51122	0.579111	0.392176	0.894012	-100	-100	-100	-100	-100	-100	-100	-100	-100	0	0	0
7EAK_A	A	260	LYS	('260', 'LYS', 'A')	0.088	0.371	1.32	-4.75544	0.574667	0.538725	1.08718	-100	-100	-100	-100	-100	-100	-100	-100	-100	0	0	0
7EAK_A	A	261	SER	('261', 'SER', 'A')	0.06	0.159	1.12	-5.64978	0.577667	0.500599	0.803515	-100	-100	-100	-100	-100	-100	-100	-100	-100	0	0	0
7EAK_A	A	262	SER	('262', 'SER', 'A')	0.091	0.314	1.18	-7.08756	0.568222	0.542841	0.91391	-100	-100	-100	-100	-100	-100	-100	-100	-100	0	0	0
7EAK_A	A	263	ASN	('263', 'ASN', 'A')	0.09	0.371	1.19	-7.51211	0.568556	0.560192	0.992401	-100	-100	-100	-100	-100	-100	-100	-100	-100	0	0	0
7EAK_A	A	264	VAL	('264', 'VAL', 'A')	0.078	0.314	1.06	-6.45389	0.561222	0.4588	0.739655	-100	-100	-100	-100	-100	-100	-100	-100	-100	0	0	0
7EAK_A	A	265	ASN	('265', 'ASN', 'A')	0.114	0.477	1.35	-5.86056	0.558333	0.481142	1.06813	-100	-100	-100	-100	-100	-100	-100	-100	-100	0	0	0
7EAK_A	A	266	PHE	('266', 'PHE', 'A')	0.115	0.498	1.32	-5.82878	0.559667	0.425145	0.908871	-100	-100	-100	-100	-100	-100	-100	-100	-100	0	0	0
7EAK_A	A	267	LYS	('267', 'LYS', 'A')	0.131	0.643	1.55	-5.46933	0.550111	0.587545	1.19331	-100	-100	-100	-100	-100	-100	-100	-100	-100	0	0	0
7EAK_A	A	268	PRO	('268', 'PRO', 'A')	0.131	0.71	1.64	-4.90944	0.550111	0.476973	1.2001	-100	-100	-100	-100	-100	-100	-100	-100	-100	0	0	0
7EAK_A	A	269	THR	('269', 'THR', 'A')	0.102	0.523	1.38	-5.07711	0.563444	0.598679	0.934877	-100	-100	-100	-100	-100	-100	-100	-100	-100	0	0	0
7EAK_A	A	270	ALA	('270', 'ALA', 'A')	0.084	0.59	1.55	-5.355	0.568444	0.518696	0.932281	-100	-100	-100	-100	-100	-100	-100	-100	-100	0	0	0
7EAK_A	A	271	VAL	('271', 'VAL', 'A')	0.079	0.498	1.64	-4.73656	0.593778	0.506719	0.93982	-100	-100	-100	-100	-100	-100	-100	-100	-100	0	0	0
7EAK_A	A	272	THR	('272', 'THR', 'A')	0.074	0.523	1.64	-4.00322	0.594778	0.697052	0.987319	-100	-100	-100	-100	-100	-100	-100	-100	-100	0	0	0
7EAK_A	A	273	THR	('273', 'THR', 'A')	0.161	0.643	1.64	-3.12844	0.589	0.652103	0.939268	-100	-100	-100	-100	-100	-100	-100	-100	-100	0	0	0
7EAK_A	A	274	GLU	('274', 'GLU', 'A')	0.213	0.823	1.68	-3.48833	0.579	0.719473	1.02671	-100	-100	0	-100	-100	0	-100	-100	0	0	0	0
7EAK_A	A	275	ARG	('275', 'ARG', 'A')	0.249	0.774	1.51	-3.99789	0.581556	0.83747	1.15789	-100	0	0	-100	0	0	-100	0	0	0	0	0
7EAK_A	A	276	LYS	('276', 'LYS', 'A')	0.291	0.943	1.51	-3.65267	0.586667	0.807727	1.18506	0	0	0	0	0	0	1	1	1	0	0	1
7EAK_A	A	277	ASP	('277', 'ASP', 'A')	0.333	0.894	1.51	-3.36724	0.580889	0.729202	1.28109	0	0	0	0	0	0	1	1	1	0	0	1
7EAK_A	A	278	ILE	('278', 'ILE', 'A')	0.318	0.834	1.77	-2.85578	0.586	0.673856	1.47971	0	0	0	0	0	0	0	0	0	0	0	0
7EAK_A	A	279	ASN	('279', 'ASN', 'A')	0.362	0.894	1.65	-2.98791	0.581444	0.740763	1.76634	0	0	0	0	0	0	1	1	1	0	0	1
7EAK_A	A	280	ASP	('280', 'ASP', 'A')	0.327	0.855	1.48	-4.73222	0.564	0.693678	1.44343	0	0	0	0	0	0	1	1	1	0	0	1
7EAK_A	A	281	VAL	('281', 'VAL', 'A')	0.348	0.845	1.62	-4.73222	0.565	0.653506	1.77221	0	0	0	1	1	1	1	1	1	0	1	1
7EAK_A	A	282	GLY	('282', 'GLY', 'A')	0.365	0.876	1.67	-4.23956	0.563778	0.630567	1.68771	0	0	0	0	0	0	1	1	1	0	0	1
7EAK_A	A	283	THR	('283', 'THR', 'A')	0.33	0.958	1.6	-4.14489	0.574667	0.654609	1.93011	1	1	1	1	1	1	1	1	1	1	1	1
7EAK_A	A	284	LEU	('284', 'LEU', 'A')	0.384	0.979	1.69	-4.68533	0.568556	0.665118	1.75638	1	1	1	1	1	1	1	1	1	1	1	1
7EAK_A	A	285	ARG	('285', 'ARG', 'A')	0.432	0.965	1.45	-5.59536	0.573222	0.672963	1.76094	1	1	1	1	1	1	1	1	1	1	1	1
7EAK_A	A	286	PRO	('286', 'PRO', 'A')	0.443	0.986	1.73	-4.15586	0.581333	0.604544	1.86216	1	1	1	1	1	1	1	1	1	1	1	1
7EAK_A	A	287	VAL	('287', 'VAL', 'A')	0.469	0.996	1.75	-3.59463	0.584333	0.660853	1.68902	1	1	1	1	1	1	1	1	1	1	1	1
7EAK_A	A	288	GLY	('288', 'GLY', 'A')	0.475	0.986	1.66	-2.91641	0.580333	0.657627	1.74933	1	1	1	1	1	1	1	1	1	1	1	1
7EAK_A	A	289	TYR	('289', 'TYR', 'A')	0.484	0.986	1.84	-2.16474	0.523556	0.693891	2.05176	1	1	1	1	1	1	1	1	1	1	1	1
7EAK_A	A	290	THR	('290', 'THR', 'A')	0.412	0.975	1.69	-3.11541	0.453889	0.772666	2.02593	0	0	0	0	0	0	1	1	1	0	0	1
7EAK_A	A	291	ASN	('291', 'ASN', 'A')	0.405	0.972	1.51	-4.49497	0.390889	0.744668	1.46353	0	0	0	0	0	0	1	1	1	0	0	1
7EAK_A	A	292	HIS	('292', 'HIS', 'A')	0.463	0.982	1.76	-3.29697	0.322111	0.747346	1.16998	1	1	1	1	1	1	1	1	1	1	1	1
7KBB_C	C	85	THR	('85', 'THR', 'C')	0.101	0.371		-3.5679	0.249111	0.567629	1.35495	-100	-100	-100	-100	-100	-100	-100	-100	-100	0	0	0
7KBB_C	C	86	ARG	('86', 'ARG', 'C')	0.105	0.157		-9.41745	0.307778	0.673107	1.39741	-100	-100	-100	-100	-100	-100	-100	-100	-100	0	0	0
7KBB_C	C	87	GLN	('87', 'GLN', 'C')	0.11	0.757		-6.54779	0.370222	0.676052	2.02116	-100	-100	-100	-100	-100	-100	-100	-100	-100	0	0	0
7KBB_C	C	88	VAL	('88', 'VAL', 'C')	0.11	0.543		-5.50256	0.438333	0.558739	1.88807	-100	-100	-100	-100	-100	-100	-100	-100	-100	0	0	0
7KBB_C	C	89	VAL	('89', 'VAL', 'C')	0.098	0.2		-11.5846	0.496444	0.569266	1.30163	-100	-100	-100	-100	-100	-100	-100	-100	-100	0	0	0
7KBB_C	C	90	HIS	('90', 'HIS', 'C')	0.111	0.443		-13.6459	0.544667	0.735009	1.8815	-100	-100	-100	-100	-100	-100	-100	-100	-100	0	0	0
7KBB_C	C	91	ASN	('91', 'ASN', 'C')	0.105	0.757		-7.67165	0.545333	0.709463	2.27377	-100	-100	-100	-100	-100	-100	-100	-100	-100	0	0	0
7KBB_C	C	92	LYS	('92', 'LYS', 'C')	0.1	0.371		-8.46543	0.543778	0.701129	1.92766	-100	-100	-100	-100	-100	-100	-100	-100	-100	0	0	0
7KBB_C	C	93	LEU	('93', 'LEU', 'C')	0.103	0.3		-11.1073	0.552222	0.612693	2.01624	-100	0	0	-100	0	0	-100	0	0	0	0	0
7KBB_C	C	94	THR	('94', 'THR', 'C')	0.109	0.643		-8.67015	0.557556	0.617202	2.42491	-100	-100	-100	-100	-100	-100	-100	-100	-100	0	0	0
7KBB_C	C	95	SER	('95', 'SER', 'C')	0.103	0.543		-7.77289	0.556	0.585229	2.43169	-100	-100	0	-100	-100	0	-100	-100	0	0	0	0
7KBB_C	C	96	CYS	('96', 'CYS', 'C')	0.098	0.3		-10.3847	0.544	0.543586	1.77452	-100	0	0	-100	0	0	-100	0	0	0	0	0
7KBB_C	C	97	ASN	('97', 'ASN', 'C')	0.104	0.643		-7.54311	0.533444	0.552895	1.8565	-100	-100	0	-100	-100	0	-100	-100	0	0	0	0
7KBB_C	C	98	TYR	('98', 'TYR', 'C')	0.097	0.443		-13.5939	0.534667	0.538534	1.70335	-100	-100	0	-100	-100	0	-100	-100	0	0	0	0
7KBB_C	C	99	ASN	('99', 'ASN', 'C')	0.089	0.257		-14.5234	0.510444	0.495157	1.53098	0	0	0	0	0	0	0	0	0	0	0	0
7KBB_C	C	100	PRO	('100', 'PRO', 'C')	0.08	0.1		-18.3752	0.517556	0.370223	0.902032	0	0	0	0	0	0	0	0	0	0	0	0
7KBB_C	C	101	LEU	('101', 'LEU', 'C')	0.08	0.1		-17.6593	0.521889	0.396309	0.845424	0	0	0	0	0	0	0	0	0	0	0	0
7KBB_C	C	102	TYR	('102', 'TYR', 'C')	0.095	0.3		-15.3347	0.514222	0.436917	1.40171	0	0	0	1	1	1	1	1	1	0	1	1
7KBB_C	C	103	LEU	('103', 'LEU', 'C')	0.109	0.371		-13.6066	0.506556	0.373791	1.40052	0	0	0	0	0	0	0	0	0	0	0	0
7KBB_C	C	104	GLU	('104', 'GLU', 'C')	0.129	0.643		-9.065	0.508889	0.509001	1.9854	1	1	1	1	1	1	1	1	1	1	1	1
7KBB_C	C	105	ALA	('105', 'ALA', 'C')	0.141	0.914		-6.667	0.510556	0.486389	2.26759	0	0	0	0	0	0	0	0	0	0	0	0
7KBB_C	C	106	ASP	('106', 'ASP', 'C')	0.148	0.914		-5.08044	0.508	0.556769	2.03015	0	0	0	0	0	0	0	0	0	0	0	0
7KBB_C	C	107	GLY	('107', 'GLY', 'C')	0.131	0.643		-6.39511	0.490333	0.467725	1.79998	0	0	0	0	0	0	0	0	0	0	0	0
7KBB_C	C	108	ARG	('108', 'ARG', 'C')	0.117	0.371		-6.39511	0.499222	0.642186	2.22041	0	0	0	0	0	0	1	1	1	0	0	1
7KBB_C	C	109	ILE	('109', 'ILE', 'C')	0.092	0.257		-13.6649	0.493333	0.40915	1.59278	0	0	0	0	0	0	0	0	0	0	0	0
7KBB_C	C	110	ARG	('110', 'ARG', 'C')	0.086	0.2		-12.8754	0.496222	0.58432	2.0217	1	1	1	1	1	1	1	1	1	1	1	1
7KBB_C	C	111	CYS	('111', 'CYS', 'C')	0.089	0.2		-15.3213	0.510556	0.26489	2.00908	0	0	0	0	0	0	0	0	0	0	0	0
7KBB_C	C	112	GLY	('112', 'GLY', 'C')	0.086	0.2		-15.5702	0.524444	0.355658	1.5351	0	0	0	0	0	0	0	0	0	0	0	0
7KBB_C	C	113	LYS	('113', 'LYS', 'C')	0.096	0.443		-9.09111	0.532	0.502229	2.41233	1	1	1	1	1	1	1	1	1	1	1	1
7KBB_C	C	114	VAL	('114', 'VAL', 'C')	0.113	0.6		-7.77644	0.542222	0.483092	2.54347	1	1	1	1	1	1	1	1	1	1	1	1
7KBB_C	C	115	ASN	('115', 'ASN', 'C')	0.114	0.9		-3.688	0.550333	0.585939	2.54658	1	1	1	1	1	1	1	1	1	1	1	1
7KBB_C	C	116	ASP	('116', 'ASP', 'C')	0.111	0.443		-7.01067	0.565111	0.546663	2.33033	1	1	1	1	1	1	1	1	1	1	1	1
7KBB_C	C	117	LYS	('117', 'LYS', 'C')	0.123	0.643		-9.24	0.548556	0.61722	2.26678	1	1	1	1	1	1	1	1	1	1	1	1
7KBB_C	C	118	ALA	('118', 'ALA', 'C')	0.099	0.443		-8.42089	0.531	0.376168	2.05361	0	0	0	0	0	0	1	1	1	0	0	1
7KBB_C	C	119	GLN	('119', 'GLN', 'C')	0.121	0.514		-9.32178	0.522	0.458247	1.53853	0	0	0	0	0	0	0	0	0	0	0	0
7KBB_C	C	120	TYR	('120', 'TYR', 'C')	0.099	0.543		-13.3437	0.494667	0.417588	1.44898	0	0	0	0	0	0	0	0	0	0	0	0
7KBB_C	C	121	LEU	('121', 'LEU', 'C')	0.092	0.157		-16.9274	0.484556	0.412548	1.19965	0	0	0	0	0	0	0	0	0	0	0	0
7KBB_C	C	122	LEU	('122', 'LEU', 'C')	0.076	0.057		-16.4988	0.479556	0.458289	0.933858	-100	0	0	-100	0	0	-100	0	0	0	0	0
7KBB_C	C	123	GLY	('123', 'GLY', 'C')	0.095	0.014		-13.6171	0.477333	0.503852	0.777719	-100	-100	0	-100	-100	0	-100	-100	0	0	0	0
7KBB_C	C	124	ALA	('124', 'ALA', 'C')	0.095	0.014		-13.9061	0.472667	0.542322	0.994877	0	0	0	0	0	0	0	0	0	0	0	0
7KBB_C	C	125	ALA	('125', 'ALA', 'C')	0.094	0.043		-10.5072	0.476778	0.523374	1.12121	0	0	0	0	0	0	0	0	0	0	0	0
7KBB_C	C	126	GLY	('126', 'GLY', 'C')	0.118	0.186		-5.576	0.501111	0.555949	1.15574	0	0	0	0	0	0	0	0	0	0	0	0
7KBB_C	C	127	SER	('127', 'SER', 'C')	0.163	0.057		-5.92633	0.517333	0.525333	1.21441	0	0	0	0	0	0	0	0	0	0	0	0
7KBB_C	C	128	VAL	('128', 'VAL', 'C')	0.143	0.057		-5.08067	0.518111	0.471304	1.20179	-100	-100	0	-100	-100	0	-100	-100	0	0	0	0
7KBB_C	C	129	PRO	('129', 'PRO', 'C')	0.129	0		-5.08067	0.529	0.445479	0.985289	-100	-100	-100	-100	-100	-100	-100	-100	-100	0	0	0
7KBB_C	C	130	TYR	('130', 'TYR', 'C')	0.187	0.1		-3.27644	0.514889	0.45783	1.0271	-100	-100	-100	-100	-100	-100	-100	-100	-100	0	0	0
7KBB_C	C	131	ARG	('131', 'ARG', 'C')	0.176	0.1		-2.56411	0.511556	0.563867	1.0705	-100	-100	-100	-100	-100	-100	-100	-100	-100	0	0	0
7KBB_C	C	132	TRP	('132', 'TRP', 'C')	0.137	0.371		-1.38344	0.510889	0.402332	1.14219	-100	-100	-100	-100	-100	-100	-100	-100	-100	0	0	0
7KBB_C	C	142	ARG	('142', 'ARG', 'C')	0.285	0.643		-2.20456	0.507556	0.512096	1.10845	-100	-100	-100	-100	-100	-100	-100	-100	-100	0	0	0
7KBB_C	C	143	ILE	('143', 'ILE', 'C')	0.268	0.914		-4.65933	0.508778	0.38898	1.75019	-100	-100	-100	-100	-100	-100	-100	-100	-100	0	0	0
7KBB_C	C	144	VAL	('144', 'VAL', 'C')	0.279	0.643		-6.62089	0.511222	0.453722	1.67003	-100	-100	-100	-100	-100	-100	-100	-100	-100	0	0	0
7KBB_C	C	145	GLY	('145', 'GLY', 'C')	0.286	0.8		-6.66611	0.512111	0.395682	2.05075	-100	-100	-100	-100	-100	-100	-100	-100	-100	0	0	0
7KBB_C	C	146	LEU	('146', 'LEU', 'C')	0.291	0.871		-6.47533	0.513778	0.450135	2.49514	-100	-100	-100	-100	-100	-100	-100	-100	-100	0	0	0
7KBB_C	C	147	ASP	('147', 'ASP', 'C')	0.283	0.871		-6.226	0.519667	0.630252	2.43589	-100	-100	-100	-100	-100	-100	-100	-100	-100	0	0	0
7KBB_C	C	148	GLN	('148', 'GLN', 'C')	0.285	0.8		-6.81678	0.527111	0.531804	2.03747	-100	-100	-100	-100	-100	-100	-100	-100	-100	0	0	0
7KBB_C	C	149	TYR	('149', 'TYR', 'C')	0.284	0.543		-7.90787	0.509333	0.44376	2.02369	-100	-100	-100	-100	-100	-100	-100	-100	-100	0	0	0
7KBB_C	C	150	LEU	('150', 'LEU', 'C')	0.294	0.643		-6.65333	0.516333	0.427784	2.59362	-100	-100	-100	-100	-100	-100	-100	-100	-100	0	0	0
7KBB_C	C	151	GLU	('151', 'GLU', 'C')	0.284	0.8		-6.35478	0.525889	0.610817	2.28666	-100	-100	-100	-100	-100	-100	-100	-100	-100	0	0	0
7KBB_C	C	152	SER	('152', 'SER', 'C')	0.291	0.514		-7.42743	0.526667	0.464876	1.67527	-100	-100	-100	-100	-100	-100	-100	-100	-100	0	0	0
7KBB_C	C	153	VAL	('153', 'VAL', 'C')	0.28	0.6		-7.94354	0.536222	0.434796	2.07235	-100	-100	-100	-100	-100	-100	-100	-100	-100	0	0	0
7KBB_C	C	154	LYS	('154', 'LYS', 'C')	0.275	0.8		-4.65378	0.547778	0.679545	2.37958	-100	-100	-100	-100	-100	-100	-100	-100	-100	0	0	0
7KBB_C	C	155	LYS	('155', 'LYS', 'C')	0.288	0.914		-3.28033	0.550111	0.714831	1.89529	-100	-100	-100	-100	-100	-100	-100	-100	-100	0	0	0
7KBB_C	C	156	HIS	('156', 'HIS', 'C')	0.281	0.757		-4.67321	0.555556	0.594088	1.64742	-100	-100	-100	-100	-100	-100	-100	-100	-100	0	0	0
7KBB_C	C	157	LYS	('157', 'LYS', 'C')	0.288	0.986		-4.28054	0.560333	0.601576	2.11714	-100	-100	-100	-100	-100	-100	-100	-100	-100	0	0	0
7KBB_C	C	158	ARG	('158', 'ARG', 'C')	0.265	0.914		-3.9331	0.576222	0.697497	2.0377	-100	-100	-100	-100	-100	-100	-100	-100	-100	0	0	0
7KBB_C	C	159	LEU	('159', 'LEU', 'C')	0.269	0.8		-4.8491	0.554444	0.471484	2.0905	-100	-100	-100	-100	-100	-100	-100	-100	-100	0	0	0
7KBB_C	C	160	ASP	('160', 'ASP', 'C')	0.287	0.6		-6.12703	0.489778	0.48524	1.73477	-100	-100	-100	-100	-100	-100	-100	-100	-100	0	0	0
7KBB_C	C	161	VAL	('161', 'VAL', 'C')	0.272	0.343		-7.30258	0.427222	0.420418	1.18915	-100	-100	-100	-100	-100	-100	-100	-100	-100	0	0	0
7KBB_C	C	162	CYS	('162', 'CYS', 'C')	0.282	0.343		-4.73703	0.353778	0.483322	1.31676	-100	-100	-100	-100	-100	-100	-100	-100	-100	0	0	0
7KBB_C	C	163	ARG	('163', 'ARG', 'C')	0.284	0.257		-4.1917	0.282222	0.580219	0.939867	-100	-100	-100	-100	-100	-100	-100	-100	-100	0	0	0
7LK4_S	S	23	SER	('23', 'SER', 'S')	0.393	0.747		-8.14102	0.267556	0.815048	1.17396	-100	-100	-100	-100	-100	-100	-100	-100	-100	0	0	0
7LK4_S	S	24	GLU	('24', 'GLU', 'S')	0.273	0.722		-11.2139	0.320222	0.882651	1.33451	-100	-100	-100	-100	-100	-100	-100	-100	-100	0	0	0
7LK4_S	S	25	GLU	('25', 'GLU', 'S')	0.34	0.797		-6.67935	0.386	0.796245	1.43272	-100	-100	-100	-100	-100	-100	-100	-100	-100	0	0	0
7LK4_S	S	26	GLN	('26', 'GLN', 'S')	0.253	0.665		-7.70091	0.442778	0.600167	1.09348	-100	-100	-100	-100	-100	-100	-100	-100	-100	0	0	0
7LK4_S	S	27	VAL	('27', 'VAL', 'S')	0.383	0.43		-15.5252	0.494556	0.449542	0.566913	-100	-100	-100	-100	-100	-100	-100	-100	-100	0	0	0
7LK4_S	S	28	ALA	('28', 'ALA', 'S')	0.235	0.525		-13.2187	0.505111	0.445027	1.16889	-100	-100	-100	-100	-100	-100	-100	-100	-100	0	0	0
7LK4_S	S	29	GLN	('29', 'GLN', 'S')	0.252	0.633		-7.91758	0.505889	0.585023	1.17499	-100	-100	-100	-100	-100	-100	-100	-100	-100	0	0	0
7LK4_S	S	30	ASP	('30', 'ASP', 'S')	0.307	0.38		-13.5277	0.493333	0.417101	0.651821	-100	-100	-100	-100	-100	-100	-100	-100	-100	0	0	0
7LK4_S	S	31	THR	('31', 'THR', 'S')	0	0.184		-20.1071	0.465	0.383595	0.383085	-100	-100	-100	-100	-100	-100	-100	-100	-100	0	0	0
7LK4_S	S	32	GLU	('32', 'GLU', 'S')	0.077	0.38		-13.6823	0.459	0.609732	0.804967	-100	-100	-100	-100	-100	-100	-100	-100	-100	0	0	0
7LK4_S	S	33	GLU	('33', 'GLU', 'S')	0.204	0.38		-12.62	0.450778	0.588713	0.786832	-100	-100	-100	-100	-100	-100	-100	-100	-100	0	0	0
7LK4_S	S	34	VAL	('34', 'VAL', 'S')	0	0.057		-17.7064	0.426333	0.325587	0.311145	-100	-100	-100	-100	-100	-100	-100	-100	-100	0	0	0
7LK4_S	S	35	PHE	('35', 'PHE', 'S')	0	0.076		-22.5276	0.403778	0.362904	0.188235	-100	-100	-100	-100	-100	-100	-100	-100	-100	0	0	0
7LK4_S	S	36	ARG	('36', 'ARG', 'S')	0.072	0.316		-17.5922	0.407222	0.63506	0.849017	-100	-100	0	-100	-100	0	-100	-100	0	0	0	0
7LK4_S	S	37	SER	('37', 'SER', 'S')	0.186	0.152		-14.3726	0.409	0.592601	0.549956	-100	0	0	-100	0	0	-100	0	0	0	0	0
7LK4_S	S	38	TYR	('38', 'TYR', 'S')	0	0.013		-19.8167	0.403444	0.539848	0.328485	-100	0	0	-100	0	0	-100	0	0	0	0	0
7LK4_S	S	39	VAL	('39', 'VAL', 'S')	0.053	0.101		-18.6777	0.397778	0.548147	0.705392	0	0	0	0	0	0	0	0	0	0	0	0
7LK4_S	S	40	PHE	('40', 'PHE', 'S')	0.057	0.266		-9.00133	0.431444	0.655568	0.961805	0	0	0	0	0	0	0	0	0	0	0	0
7LK4_S	S	41	TYR	('41', 'TYR', 'S')	0.133	0.184		-9.78656	0.443222	0.701301	0.701553	0	0	0	0	0	0	0	0	0	0	0	0
7LK4_S	S	42	ARG	('42', 'ARG', 'S')	0.077	0.101		-13.2851	0.475667	0.82698	0.858406	0	0	0	0	0	0	0	0	0	0	0	0
7LK4_S	S	43	HIS	('43', 'HIS', 'S')	0.053	0.354		-7.18256	0.512556	0.821367	1.38699	0	0	0	0	0	0	1	1	1	0	0	1
7LK4_S	S	44	GLN	('44', 'GLN', 'S')	0.057	0.38		-3.26111	0.596444	0.836936	1.41298	1	1	1	1	1	1	1	1	1	1	1	1
7LK4_S	S	45	GLN	('45', 'GLN', 'S')	0.077	0.297		-3.91667	0.615444	0.854631	1.47942	0	0	0	0	0	0	1	1	1	0	0	1
7LK4_S	S	46	GLU	('46', 'GLU', 'S')	0.06	0.468		-2.46967	0.661667	0.947402	1.90566	0	0	0	0	0	0	1	1	1	0	0	1
7LK4_S	S	47	GLN	('47', 'GLN', 'S')	0.064	0.608		-2.46967	0.686778	0.898526	2.19055	1	1	1	1	1	1	1	1	1	1	1	1
7LK4_S	S	48	GLU	('48', 'GLU', 'S')	0.069	0.633		-5.69756	0.691556	0.962594	2.12762	1	1	1	1	1	1	1	1	1	1	1	1
7LK4_S	S	49	ALA	('49', 'ALA', 'S')	0.131	0.804		-5.62844	0.702556	0.893718	2.30187	1	1	1	1	1	1	1	1	1	1	1	1
7LK4_S	S	50	GLU	('50', 'GLU', 'S')	0.155	0.867		-4.87711	0.680889	1.06637	2.82634	1	1	1	1	1	1	1	1	1	1	1	1
7LK4_S	S	51	GLY	('51', 'GLY', 'S')	0.144	0.899		-5.66322	0.664778	0.909199	2.65524	1	1	1	1	1	1	1	1	1	1	1	1
7LK4_S	S	52	VAL	('52', 'VAL', 'S')	0.115	0.975		-6.43944	0.632667	0.890991	3.06888	1	1	1	1	1	1	1	1	1	1	1	1
7LK4_S	S	53	ALA	('53', 'ALA', 'S')	0.162	0.918		-7.20633	0.606111	0.887347	3.08527	1	1	1	1	1	1	1	1	1	1	1	1
7LK4_S	S	54	ALA	('54', 'ALA', 'S')	0.156	0.937		-7.05867	0.601111	0.842677	3.00559	1	1	1	1	1	1	1	1	1	1	1	1
7LK4_S	S	55	PRO	('55', 'PRO', 'S')	0.122	0.975		-5.89756	0.580778	0.89088	2.89812	1	1	1	1	1	1	1	1	1	1	1	1
7LK4_S	S	56	ALA	('56', 'ALA', 'S')	0.124	0.899		-6.22944	0.584111	0.900362	2.9164	1	1	1	1	1	1	1	1	1	1	1	1
7LK4_S	S	57	ASP	('57', 'ASP', 'S')	0.145	0.918		-7.43856	0.578667	0.878286	3.01608	1	1	1	1	1	1	1	1	1	1	1	1
7LK4_S	S	58	PRO	('58', 'PRO', 'S')	0.143	0.937		-6.66233	0.571778	0.852222	2.90607	1	1	1	1	1	1	1	1	1	1	1	1
7LK4_S	S	59	GLU	('59', 'GLU', 'S')	0.14	0.854		-6.88222	0.579333	0.9037	2.69508	0	0	0	1	1	1	1	1	1	0	1	1
7LK4_S	S	60	MET	('60', 'MET', 'S')	0.14	0.937		-6.11533	0.588333	0.730338	2.68139	0	0	0	1	1	1	1	1	1	0	1	1
7LK4_S	S	61	VAL	('61', 'VAL', 'S')	0.131	0.937		-7.11144	0.607556	0.639296	2.63313	0	0	0	1	1	1	1	1	1	0	1	1
7LK4_S	S	62	THR	('62', 'THR', 'S')	0.101	0.804		-7.87833	0.611111	0.720656	2.15214	0	0	0	0	0	0	1	1	1	0	0	1
7LK4_S	S	63	LEU	('63', 'LEU', 'S')	0.197	0.747		-7.92278	0.605111	0.541197	1.89496	0	0	0	0	0	0	1	1	1	0	0	1
7LK4_S	S	64	PRO	('64', 'PRO', 'S')	0.135	0.804		-6.53222	0.591667	0.600352	1.40599	0	0	0	0	0	0	0	0	0	0	0	0
7LK4_S	S	65	LEU	('65', 'LEU', 'S')	0.306	0.665		-5.21511	0.571333	0.565017	1.06607	0	0	0	0	0	0	0	0	0	0	0	0
7LK4_S	S	68	SER	('68', 'SER', 'S')	0.244	0.57		-8.49367	0.570111	0.563801	0.935783	0	0	0	0	0	0	0	0	0	0	0	0
7LK4_S	S	69	SER	('69', 'SER', 'S')	0.595	0.506		-6.43344	0.553778	0.542897	0.716836	0	0	0	0	0	0	0	0	0	0	0	0
7LK4_S	S	70	THR	('70', 'THR', 'S')	0.621	0.468		-8.66389	0.528556	0.45868	0.597445	0	0	0	0	0	0	0	0	0	0	0	0
7LK4_S	S	71	MET	('71', 'MET', 'S')	0.41	0.297		-14.7751	0.500111	0.487214	0.373296	-100	-100	0	-100	-100	0	-100	-100	0	0	0	0
7LK4_S	S	72	GLY	('72', 'GLY', 'S')	0.401	0.184		-13.1304	0.478778	0.520749	0.500343	-100	0	0	-100	0	0	-100	0	0	0	0	0
7LK4_S	S	73	GLN	('73', 'GLN', 'S')	0.527	0.316		-11.541	0.464667	0.438271	0.476916	0	0	0	0	0	0	1	1	1	0	0	1
7LK4_S	S	74	VAL	('74', 'VAL', 'S')	0.418	0.076		-18.1187	0.444556	0.311279	0.197608	-100	0	0	-100	0	0	-100	0	0	0	0	0
7LK4_S	S	75	GLY	('75', 'GLY', 'S')	0	0.032		-17.7202	0.434111	0.367104	0.0501509	-100	0	0	-100	0	0	-100	0	0	0	0	0
7LK4_S	S	76	ARG	('76', 'ARG', 'S')	0.381	0.184		-12.9168	0.440556	0.560189	0.547659	0	0	0	0	0	0	1	1	1	0	0	1
7LK4_S	S	77	GLN	('77', 'GLN', 'S')	0.3	0.152		-11.8134	0.421778	0.29274	0.434494	0	0	0	0	0	0	1	1	1	0	0	1
7LK4_S	S	78	LEU	('78', 'LEU', 'S')	0.392	0.006		-19.9805	0.398444	0.160196	0.140141	-100	0	0	-100	0	0	-100	0	0	0	0	0
7LK4_S	S	79	ALA	('79', 'ALA', 'S')	0.266	0.044		-16.7327	0.410778	0.335816	0.294337	0	0	0	0	0	0	0	0	0	0	0	0
7LK4_S	S	80	ILE	('80', 'ILE', 'S')	0.23	0.076		-10.3442	0.419778	0.427391	0.6037	0	0	0	0	0	0	0	0	0	0	0	0
7LK4_S	S	81	ILE	('81', 'ILE', 'S')	0.241	0.101		-6.66922	0.413778	0.287889	0.403254	0	0	0	0	0	0	0	0	0	0	0	0
7LK4_S	S	82	GLY	('82', 'GLY', 'S')	0.23	0.101		-8.39244	0.409	0.376978	0.435304	-100	-100	0	-100	-100	0	-100	-100	0	0	0	0
7LK4_S	S	83	ASP	('83', 'ASP', 'S')	0.284	0.184		-13.4791	0.428667	0.655641	0.846082	-100	-100	0	-100	-100	0	-100	-100	0	0	0	0
7LK4_S	S	84	ASP	('84', 'ASP', 'S')	0.221	0.234		-6.33856	0.447778	0.513461	0.968332	-100	-100	0	-100	-100	0	-100	-100	0	0	0	0
7LK4_S	S	85	ILE	('85', 'ILE', 'S')	0.238	0.076		-10.3192	0.443444	0.436855	0.611195	-100	-100	-100	-100	-100	-100	-100	-100	-100	0	0	0
7LK4_S	S	86	ASN	('86', 'ASN', 'S')	0.281	0.316		-4.62111	0.461778	0.503122	1.0051	-100	-100	0	-100	-100	0	-100	-100	0	0	0	0
7LK4_S	S	87	ARG	('87', 'ARG', 'S')	0.261	0.234		-4.22989	0.484556	0.766611	0.869806	-100	0	0	-100	0	0	-100	0	0	0	0	0
7LK4_S	S	88	ARG	('88', 'ARG', 'S')	0.239	0.152		-7.13067	0.494333	0.555703	0.307072	-100	0	0	-100	0	0	-100	0	0	0	0	0
7LK4_S	S	89	TYR	('89', 'TYR', 'S')	0.145	0.171		-5.37344	0.484333	0.476654	0.623488	-100	-100	0	-100	-100	0	-100	-100	0	0	0	0
7LK4_S	S	90	ASP	('90', 'ASP', 'S')	0.101	0.43		-2.74133	0.508	0.625891	0.997223	0	0	0	0	0	0	0	0	0	0	0	0
7LK4_S	S	91	SER	('91', 'SER', 'S')	0.085	0.316		-3.17444	0.512667	0.633103	0.788215	0	0	0	0	0	0	0	0	0	0	0	0
7LK4_S	S	92	GLU	('92', 'GLU', 'S')	0.089	0.316		-4.82189	0.487	0.449163	0.405166	-100	0	0	-100	0	0	-100	0	0	0	0	0
7LK4_S	S	93	PHE	('93', 'PHE', 'S')	0.103	0.468		-4.96622	0.456	0.39466	0.887042	-100	0	0	-100	0	0	-100	0	0	0	0	0
7LK4_S	S	94	GLN	('94', 'GLN', 'S')	0.085	0.608		-4.48622	0.463889	0.649618	1.10742	0	0	0	0	0	0	1	1	1	0	0	1
7LK4_S	S	95	THR	('95', 'THR', 'S')	0.089	0.525		-5.03222	0.467889	0.552737	0.786876	0	0	0	0	0	0	0	0	0	0	0	0
7LK4_S	S	96	MET	('96', 'MET', 'S')	0.097	0.525		-6.24622	0.457889	0.328577	0.674269	-100	0	0	-100	0	0	-100	0	0	0	0	0
7LK4_S	S	97	LEU	('97', 'LEU', 'S')	0.086	0.722		-5.50478	0.465111	0.369685	1.12028	0	0	0	0	0	0	0	0	0	0	0	0
7LK4_S	S	98	GLN	('98', 'GLN', 'S')	0.093	0.785		-4.85111	0.483333	0.638135	1.14881	0	0	0	1	1	1	1	1	1	0	1	1
7LK4_S	S	99	HIS	('99', 'HIS', 'S')	0.096	0.747		-4.58189	0.481444	0.504372	0.996189	-100	0	0	-100	0	0	-100	0	0	0	0	0
7LK4_S	S	100	ALA	('100', 'ALA', 'S')	0.087	0.804		-3.97533	0.490667	0.242085	1.15178	-100	-100	0	-100	-100	0	-100	-100	0	0	0	0
7LK4_S	S	101	GLN	('101', 'GLN', 'S')	0.097	0.854		-4.46278	0.522556	0.373411	1.30256	0	0	0	0	0	0	0	0	0	0	0	0
7LK4_S	S	102	PRO	('102', 'PRO', 'S')	0.126	0.848		-8.07833	0.556222	0.300971	1.16725	-100	-100	0	-100	-100	0	-100	-100	0	0	0	0
7LK4_S	S	103	THR	('103', 'THR', 'S')	0.154	0.937		-5.92422	0.546778	0.349857	1.71868	-100	-100	-100	-100	-100	-100	-100	-100	-100	0	0	0
7LK4_S	S	104	ALA	('104', 'ALA', 'S')	0.138	0.987		-3.73456	0.539	0.341342	2.08062	-100	-100	-100	-100	-100	-100	-100	-100	-100	0	0	0
7LK4_S	S	105	GLU	('105', 'GLU', 'S')	0.14	0.987		-4.20922	0.547667	0.457929	2.10132	-100	-100	-100	-100	-100	-100	-100	-100	-100	0	0	0
7LK4_S	S	106	ASN	('106', 'ASN', 'S')	0.159	0.899		-5.701	0.547556	0.350496	2.08646	-100	-100	-100	-100	-100	-100	-100	-100	-100	0	0	0
7LK4_S	S	107	ALA	('107', 'ALA', 'S')	0.156	0.886		-7.23289	0.522556	0.162659	1.85238	-100	-100	-100	-100	-100	-100	-100	-100	-100	0	0	0
7LK4_S	S	108	TYR	('108', 'TYR', 'S')	0.112	0.918		-8.251	0.508889	0.265492	1.99195	-100	-100	-100	-100	-100	-100	-100	-100	-100	0	0	0
7LK4_S	S	109	GLU	('109', 'GLU', 'S')	0.137	0.892		-6.966	0.509889	0.488936	1.88164	-100	-100	-100	-100	-100	-100	-100	-100	-100	0	0	0
7LK4_S	S	110	TYR	('110', 'TYR', 'S')	0.117	0.747		-8.39967	0.471778	0.222331	1.40758	-100	-100	-100	-100	-100	-100	-100	-100	-100	0	0	0
7LK4_S	S	111	PHE	('111', 'PHE', 'S')	0.141	0.804		-8.89744	0.427667	0.122268	1.68187	-100	-100	-100	-100	-100	-100	-100	-100	-100	0	0	0
7LK4_S	S	112	THR	('112', 'THR', 'S')	0.131	0.804		-9.16156	0.432889	0.34356	1.7118	-100	-100	-100	-100	-100	-100	-100	-100	-100	0	0	0
7LK4_S	S	113	LYS	('113', 'LYS', 'S')	0.151	0.722		-10.24	0.422111	0.417983	1.3195	-100	-100	-100	-100	-100	-100	-100	-100	-100	0	0	0
7LK4_S	S	114	ILE	('114', 'ILE', 'S')	0.135	0.57		-11.748	0.422889	0.178904	0.952961	-100	-100	-100	-100	-100	-100	-100	-100	-100	0	0	0
7LK4_S	S	115	ALA	('115', 'ALA', 'S')	0.186	0.665		-10.0751	0.402778	0.190299	1.15331	-100	-100	-100	-100	-100	-100	-100	-100	-100	0	0	0
7LK4_S	S	116	THR	('116', 'THR', 'S')	0.193	0.665		-10.2353	0.440444	0.425805	1.39669	-100	-100	-100	-100	-100	-100	-100	-100	-100	0	0	0
7LK4_S	S	117	SER	('117', 'SER', 'S')	0.167	0.468		-10.8483	0.449	0.3883	0.864722	-100	-100	-100	-100	-100	-100	-100	-100	-100	0	0	0
7LK4_S	S	118	LEU	('118', 'LEU', 'S')	0.168	0.506		-9.91578	0.447556	0.270127	0.845291	-100	-100	-100	-100	-100	-100	-100	-100	-100	0	0	0
7LK4_S	S	119	PHE	('119', 'PHE', 'S')	0.17	0.665		-8.51944	0.465667	0.305524	1.02609	-100	-100	-100	-100	-100	-100	-100	-100	-100	0	0	0
7LK4_S	S	120	GLU	('120', 'GLU', 'S')	0.175	0.57		-7.88167	0.500444	0.543535	1.06297	-100	-100	-100	-100	-100	-100	-100	-100	-100	0	0	0
7LK4_S	S	121	SER	('121', 'SER', 'S')	0.175	0.608		-7.14944	0.498889	0.330777	1.09771	-100	-100	-100	-100	-100	-100	-100	-100	-100	0	0	0
7LK4_S	S	122	GLY	('122', 'GLY', 'S')	0.093	0.354		-7.843	0.507222	0.184674	0.630014	-100	-100	-100	-100	-100	-100	-100	-100	-100	0	0	0
7LK4_S	S	123	ILE	('123', 'ILE', 'S')	0.151	0.234		-10.0064	0.504222	0.195571	0.632258	-100	-100	-100	-100	-100	-100	-100	-100	-100	0	0	0
7LK4_S	S	124	ASN	('124', 'ASN', 'S')	0.161	0.101		-12.1945	0.490111	0.230257	0.402922	-100	-100	-100	-100	-100	-100	-100	-100	-100	0	0	0
7LK4_S	S	125	TRP	('125', 'TRP', 'S')	0.32	0.051		-13.9227	0.463444	0.229684	0.0742831	-100	-100	0	-100	-100	0	-100	-100	0	0	0	0
7LK4_S	S	126	GLY	('126', 'GLY', 'S')	0.359	0.032		-10.9794	0.432667	0.132769	0.267011	-100	-100	-100	-100	-100	-100	-100	-100	-100	0	0	0
7LK4_S	S	127	ARG	('127', 'ARG', 'S')	0.253	0.171		-11.6618	0.394667	0.210983	0.376806	-100	-100	-100	-100	-100	-100	-100	-100	-100	0	0	0
7LK4_S	S	128	VAL	('128', 'VAL', 'S')	0.172	0.025		-17.1173	0.378222	0.0292955	0.0701959	-100	-100	-100	-100	-100	-100	-100	-100	-100	0	0	0
7LK4_S	S	129	VAL	('129', 'VAL', 'S')	0.286	0		-19.9872	0.351444	0.00642353	0.0281579	-100	-100	-100	-100	-100	-100	-100	-100	-100	0	0	0
7LK4_S	S	130	ALA	('130', 'ALA', 'S')	0.302	0.057		-16.2476	0.332222	0.0397447	0.58804	-100	-100	-100	-100	-100	-100	-100	-100	-100	0	0	0
7LK4_S	S	131	LEU	('131', 'LEU', 'S')	0.24	0.101		-17.3846	0.310889	0.0456046	0.434999	-100	-100	-100	-100	-100	-100	-100	-100	-100	0	0	0
7LK4_S	S	132	LEU	('132', 'LEU', 'S')	0	0.013		-23.6447	0.296667	0.130682	0.111979	-100	-100	-100	-100	-100	-100	-100	-100	-100	0	0	0
7LK4_S	S	133	GLY	('133', 'GLY', 'S')	0.176	0.101		-21.4928	0.308	0.224461	0.546489	-100	-100	-100	-100	-100	-100	-100	-100	-100	0	0	0
7LK4_S	S	134	PHE	('134', 'PHE', 'S')	0.207	0.316		-17.3122	0.304556	0.196665	0.838551	-100	-100	-100	-100	-100	-100	-100	-100	-100	0	0	0
7LK4_S	S	135	GLY	('135', 'GLY', 'S')	0.06	0.184		-23.1213	0.300889	0.200657	0.358753	-100	-100	-100	-100	-100	-100	-100	-100	-100	0	0	0
7LK4_S	S	136	TYR	('136', 'TYR', 'S')	0	0.184		-22.5661	0.322778	0.368009	0.761707	0	0	0	0	0	0	0	0	0	0	0	0
7LK4_S	S	137	ARG	('137', 'ARG', 'S')	0.07	0.38		-15.3941	0.338333	0.484583	1.2336	-100	0	0	-100	0	0	-100	0	0	0	0	0
7LK4_S	S	138	LEU	('138', 'LEU', 'S')	0.067	0.468		-17.2984	0.346333	0.283016	1.05985	-100	-100	-100	-100	-100	-100	-100	-100	-100	0	0	0
7LK4_S	S	139	ALA	('139', 'ALA', 'S')	0.056	0.43		-20.6957	0.362111	0.308679	0.986864	-100	-100	-100	-100	-100	-100	-100	-100	-100	0	0	0
7LK4_S	S	140	LEU	('140', 'LEU', 'S')	0.062	0.506		-16.4943	0.394667	0.52971	1.82326	-100	0	0	-100	0	0	-100	0	0	0	0	0
7LK4_S	S	141	HIS	('141', 'HIS', 'S')	0.067	0.747		-11.6978	0.426444	0.600336	1.81581	-100	0	0	-100	0	0	-100	0	0	0	0	0
7LK4_S	S	142	VAL	('142', 'VAL', 'S')	0.082	0.722		-14.8804	0.443222	0.4464	1.61053	-100	-100	-100	-100	-100	-100	-100	-100	-100	0	0	0
7LK4_S	S	143	TYR	('143', 'TYR', 'S')	0.087	0.665		-12.6083	0.462222	0.564187	2.09476	0	0	0	0	0	0	0	0	0	0	0	0
7LK4_S	S	144	GLN	('144', 'GLN', 'S')	0.085	0.791		-9.52256	0.495667	0.679592	2.50931	0	0	0	0	0	0	0	0	0	0	0	0
7LK4_S	S	145	HIS	('145', 'HIS', 'S')	0.096	0.867		-6.76444	0.508111	0.674483	2.35657	-100	0	0	-100	0	0	-100	0	0	0	0	0
7LK4_S	S	146	GLY	('146', 'GLY', 'S')	0.094	0.867		-9.52256	0.515889	0.5082	2.05627	-100	-100	-100	-100	-100	-100	-100	-100	-100	0	0	0
7LK4_S	S	147	LEU	('147', 'LEU', 'S')	0.114	0.937		-6.95933	0.518889	0.489929	2.4659	-100	-100	-100	-100	-100	-100	-100	-100	-100	0	0	0
7LK4_S	S	148	THR	('148', 'THR', 'S')	0.091	0.804		-8.04811	0.512333	0.581833	2.32265	-100	-100	-100	-100	-100	-100	-100	-100	-100	0	0	0
7LK4_S	S	149	GLY	('149', 'GLY', 'S')	0.082	0.665		-10.9939	0.503	0.524917	2.22886	-100	-100	-100	-100	-100	-100	-100	-100	-100	0	0	0
7LK4_S	S	150	PHE	('150', 'PHE', 'S')	0.072	0.57		-14.9433	0.471778	0.350712	1.62232	-100	-100	-100	-100	-100	-100	-100	-100	-100	0	0	0
7LK4_S	S	151	LEU	('151', 'LEU', 'S')	0.064	0.43		-17.4612	0.456444	0.403178	1.28014	-100	-100	-100	-100	-100	-100	-100	-100	-100	0	0	0
7LK4_S	S	152	GLY	('152', 'GLY', 'S')	0.061	0.57		-10.7801	0.451667	0.567381	1.2149	-100	-100	-100	-100	-100	-100	-100	-100	-100	0	0	0
7LK4_S	S	153	GLN	('153', 'GLN', 'S')	0.068	0.652		-10.3456	0.430667	0.492356	1.18469	-100	-100	-100	-100	-100	-100	-100	-100	-100	0	0	0
7LK4_S	S	154	VAL	('154', 'VAL', 'S')	0.05	0.38		-18.531	0.405	0.277024	0.553807	-100	-100	-100	-100	-100	-100	-100	-100	-100	0	0	0
7LK4_S	S	155	THR	('155', 'THR', 'S')	0.046	0.354		-20.5797	0.393444	0.388631	0.561808	-100	-100	-100	-100	-100	-100	-100	-100	-100	0	0	0
7LK4_S	S	156	ARG	('156', 'ARG', 'S')	0.042	0.665		-12.4067	0.398444	0.579382	0.95769	-100	-100	-100	-100	-100	-100	-100	-100	-100	0	0	0
7LK4_S	S	157	PHE	('157', 'PHE', 'S')	0.039	0.544		-13.5414	0.382778	0.329086	0.799235	-100	-100	-100	-100	-100	-100	-100	-100	-100	0	0	0
7LK4_S	S	158	VAL	('158', 'VAL', 'S')	0.039	0.234		-18.2233	0.358	0.231145	0.331685	-100	-100	-100	-100	-100	-100	-100	-100	-100	0	0	0
7LK4_S	S	159	VAL	('159', 'VAL', 'S')	0.046	0.43		-15.6628	0.378111	0.406567	0.793061	-100	-100	-100	-100	-100	-100	-100	-100	-100	0	0	0
7LK4_S	S	160	ASP	('160', 'ASP', 'S')	0.042	0.652		-13.4509	0.386556	0.513558	1.11656	-100	-100	-100	-100	-100	-100	-100	-100	-100	0	0	0
7LK4_S	S	161	PHE	('161', 'PHE', 'S')	0.054	0.468		-13.0377	0.377111	0.351397	0.808014	-100	-100	-100	-100	-100	-100	-100	-100	-100	0	0	0
7LK4_S	S	162	MET	('162', 'MET', 'S')	0	0.266		-16.6827	0.389111	0.286478	0.524887	-100	-100	-100	-100	-100	-100	-100	-100	-100	0	0	0
7LK4_S	S	163	LEU	('163', 'LEU', 'S')	0.12	0.633		-12.3223	0.411	0.406471	1.2553	-100	-100	-100	-100	-100	-100	-100	-100	-100	0	0	0
7LK4_S	S	164	HIS	('164', 'HIS', 'S')	0.061	0.747		-8.47544	0.425222	0.570243	1.37601	-100	-100	-100	-100	-100	-100	-100	-100	-100	0	0	0
7LK4_S	S	165	HIS	('165', 'HIS', 'S')	0.064	0.57		-8.03878	0.435	0.53362	1.12265	-100	-100	-100	-100	-100	-100	-100	-100	-100	0	0	0
7LK4_S	S	166	SER	('166', 'SER', 'S')	0.067	0.544		-9.32117	0.450111	0.316195	1.11059	-100	-100	-100	-100	-100	-100	-100	-100	-100	0	0	0
7LK4_S	S	167	ILE	('167', 'ILE', 'S')	0.153	0.266		-14.3942	0.457333	0.339744	0.521506	-100	-100	-100	-100	-100	-100	-100	-100	-100	0	0	0
7LK4_S	S	168	ALA	('168', 'ALA', 'S')	0	0.43		-18.7091	0.457111	0.408175	0.402735	-100	-100	-100	-100	-100	-100	-100	-100	-100	0	0	0
7LK4_S	S	169	ARG	('169', 'ARG', 'S')	0.154	0.665		-13.0225	0.463333	0.613364	0.881367	-100	-100	-100	-100	-100	-100	-100	-100	-100	0	0	0
7LK4_S	S	170	TRP	('170', 'TRP', 'S')	0.14	0.266		-12.2774	0.482667	0.470656	0.656451	-100	-100	-100	-100	-100	-100	-100	-100	-100	0	0	0
7LK4_S	S	171	ILE	('171', 'ILE', 'S')	0	0.234		-16.1031	0.492333	0.381745	0.267444	-100	-100	-100	-100	-100	-100	-100	-100	-100	0	0	0
7LK4_S	S	172	ALA	('172', 'ALA', 'S')	0.348	0.544		-12.9453	0.492444	0.539616	0.531269	-100	-100	-100	-100	-100	-100	-100	-100	-100	0	0	0
7LK4_S	S	173	GLN	('173', 'GLN', 'S')	0.244	0.608		-8.65647	0.490778	0.689983	0.82955	-100	-100	-100	-100	-100	-100	-100	-100	-100	0	0	0
7LK4_S	S	174	ARG	('174', 'ARG', 'S')	0.375	0.38		-10.4331	0.496222	0.670818	0.419787	-100	-100	-100	-100	-100	-100	-100	-100	-100	0	0	0
7LK4_S	S	175	GLY	('175', 'GLY', 'S')	0.461	0.544		-10.1192	0.508	0.5202	0.451391	-100	-100	-100	-100	-100	-100	-100	-100	-100	0	0	0
7LK4_S	S	176	GLY	('176', 'GLY', 'S')	0.361	0.297		-13.4456	0.525444	0.520458	0.195414	-100	-100	0	-100	-100	0	-100	-100	0	0	0	0
7LK4_S	S	177	TRP	('177', 'TRP', 'S')	0	0.101		-15.1052	0.528556	0.59779	0.117822	-100	0	0	-100	0	0	-100	0	0	0	0	0
7LK4_S	S	178	VAL	('178', 'VAL', 'S')	0.573	0.38		-13.1308	0.511111	0.560553	0.302736	0	0	0	0	0	0	0	0	0	0	0	0
7LK4_S	S	179	ALA	('179', 'ALA', 'S')	0.348	0.266		-11.8391	0.444556	0.658532	0.137196	-100	0	0	-100	0	0	-100	0	0	0	0	0
7LK4_S	S	180	ALA	('180', 'ALA', 'S')	0.427	0.057		-16.2546	0.384111	0.593393	-0.0144694	-100	0	0	-100	0	0	-100	0	0	0	0	0
7LK4_S	S	181	LEU	('181', 'LEU', 'S')	0.579	0.184		-9.79247	0.330889	0.703016	0.0863044	0	0	0	0	0	0	0	0	0	0	0	0
7LK4_S	S	182	ASN	('182', 'ASN', 'S')	0.45	0.354		-6.09925	0.275111	0.750004	0.168497	0	0	0	0	0	0	0	0	0	0	0	0
6Y90_B	B	45	PHE	('45', 'PHE', 'B')	0.088	0.82	0.66	-8.53985	0.257667	0.779918	1.15304	-100	-100	-100	-100	-100	-100	-100	-100	-100	0	0	0
6Y90_B	B	46	MET	('46', 'MET', 'B')	0.091	0.872	0.9	-6.49593	0.315333	0.7715	1.73249	-100	-100	-100	-100	-100	-100	-100	-100	-100	0	0	0
6Y90_B	B	47	ARG	('47', 'ARG', 'B')	0.099	0.988	1.29	-3.33303	0.368556	0.711632	1.98539	-100	-100	-100	-100	-100	-100	-100	-100	-100	0	0	0
6Y90_B	B	48	GLU	('48', 'GLU', 'B')	0.09	0.901	0.89	-6.7497	0.41	0.550887	1.41485	-100	-100	-100	-100	-100	-100	-100	-100	-100	0	0	0
6Y90_B	B	49	SER	('49', 'SER', 'B')	0.101	0.593	-0.16	-12.3522	0.451778	0.430895	1.07805	-100	-100	-100	-100	-100	-100	-100	-100	-100	0	0	0
6Y90_B	B	50	LYS	('50', 'LYS', 'B')	0.074	0.767	0.28	-16.0512	0.453111	0.438574	1.63829	-100	-100	-100	-100	-100	-100	-100	-100	-100	0	0	0
6Y90_B	B	51	THR	('51', 'THR', 'B')	0.065	0.738	0.4	-11.2106	0.436111	0.334969	1.15756	-100	-100	-100	-100	-100	-100	-100	-100	-100	0	0	0
6Y90_B	B	52	LEU	('52', 'LEU', 'B')	0.06	0.523	-0.69	-18.214	0.420111	0.235485	0.458574	-100	-100	-100	-100	-100	-100	-100	-100	-100	0	0	0
6Y90_B	B	53	GLY	('53', 'GLY', 'B')	0	0.39	-0.78	-22.8092	0.400333	0.0747926	0.598203	-100	-100	-100	-100	-100	-100	-100	-100	-100	0	0	0
6Y90_B	B	54	ALA	('54', 'ALA', 'B')	0.043	0.547	0	-14.6041	0.374444	0.0873027	1.10416	-100	-100	-100	-100	-100	-100	-100	-100	-100	0	0	0
6Y90_B	B	55	VAL	('55', 'VAL', 'B')	0.037	0.39	-0.74	-17.2708	0.357111	0.212149	0.508864	-100	-100	-100	-100	-100	-100	-100	-100	-100	0	0	0
6Y90_B	B	56	GLN	('56', 'GLN', 'B')	0	0.157	-1.78	-26.2516	0.334667	0.160003	0.254959	-100	-100	-100	-100	-100	-100	-100	-100	-100	0	0	0
6Y90_B	B	57	ILE	('57', 'ILE', 'B')	0.026	0.39	-0.66	-19.91	0.330556	0.0529475	0.82297	-100	-100	-100	-100	-100	-100	-100	-100	-100	0	0	0
6Y90_B	B	58	MET	('58', 'MET', 'B')	0.024	0.547	-0.34	-13.1079	0.328333	0.119514	0.52336	-100	-100	-100	-100	-100	-100	-100	-100	-100	0	0	0
6Y90_B	B	59	ASN	('59', 'ASN', 'B')	0.023	0.105	-1.79	-22.0251	0.317667	0.1845	0.178793	-100	-100	-100	-100	-100	-100	-100	-100	-100	0	0	0
6Y90_B	B	60	GLY	('60', 'GLY', 'B')	0	0.145	-1.68	-25.2397	0.318111	-0.0788219	0.31559	-100	-100	-100	-100	-100	-100	-100	-100	-100	0	0	0
6Y90_B	B	61	LEU	('61', 'LEU', 'B')	0.021	0.459	-0.4	-15.9286	0.305444	-0.0483791	0.484574	-100	-100	-100	-100	-100	-100	-100	-100	-100	0	0	0
6Y90_B	B	62	PHE	('62', 'PHE', 'B')	0.021	0.233	-0.99	-18.3684	0.301778	0.0468919	0.190344	-100	-100	-100	-100	-100	-100	-100	-100	-100	0	0	0
6Y90_B	B	63	HIS	('63', 'HIS', 'B')	0.021	0.006	-2.2	-24.9907	0.302222	0.0758139	0.170146	-100	-100	-100	-100	-100	-100	-100	-100	-100	0	0	0
6Y90_B	B	64	ILE	('64', 'ILE', 'B')	0.024	0.233	-1.07	-19.1012	0.299444	0.0220423	0.386029	-100	-100	-100	-100	-100	-100	-100	-100	-100	0	0	0
6Y90_B	B	65	ALA	('65', 'ALA', 'B')	0.026	0.262	-0.43	-14.7843	0.299667	-0.0175268	0.390204	-100	-100	-100	-100	-100	-100	-100	-100	-100	0	0	0
6Y90_B	B	66	LEU	('66', 'LEU', 'B')	0.027	0.058	-1.68	-20.8046	0.300111	0.166355	0.159693	-100	-100	-100	-100	-100	-100	-100	-100	-100	0	0	0
[truncated: 26,359 more rows]

## Sheet: Table S2
Table S2. ROC AUC metrics for peer methods, SEMA-1D and SEMA-3D agains different test sets.
	"masked" test sets									"unmasked" test sets
	R1=4.5; R2=12	R1=4.5; R2=14	R1=4.5; R2=16	R1=6.0; R2=12	R1=6.0; R2=14	R1=6.0; R2=16	R1=8.0; R2=12	R1=8.0; R2=14	R1=8.0; R2=16	R1=4.5;R2=Inf	R1=6.0;R2=Inf	R1=8.0;R2=Inf
SEPPA 3.0	0.615	0.625	0.628	0.608	0.617	0.619	0.585	0.594	0.594	0.632	0.618	0.588
ElliPro	0.656	0.667	0.676	0.643	0.653	0.660	0.623	0.631	0.637	0.652	0.630	0.595
PEPITO	0.654	0.669	0.680	0.654	0.667	0.677	0.631	0.643	0.652	0.670	0.658	0.621
Discotope2.0	0.655	0.666	0.671	0.643	0.653	0.656	0.618	0.627	0.629	0.664	0.643	0.608
Bepipred2.0	0.596	0.617	0.629	0.606	0.626	0.636	0.596	0.618	0.627	0.655	0.655	0.637
SEMA-1D	0.684	0.703	0.714	0.677	0.695	0.705	0.653	0.671	0.679	0.757	0.742	0.707
SEMA-3D	0.703	0.721	0.733	0.692	0.709	0.719	0.668	0.683	0.691	0.759	0.738	0.697
